# Supplementary material for: Insights into the Metabolism and Evolution of the Genus Acidiphilium, a Typical Acidophile in Acid Mine Drainage
Source: mSystems. 2020 Nov 17;5(6):e00867-20. doi: 10.1128/mSystems.00867-20 (PMC7677001; doi:10.1128/mSystems.00867-20)
Supplement: TABLE S1 [file mSystems.00867-20-st001.xlsx]

## Sheet: Sheet1
Table S1: GO enrichment analyses (p-value < 0.05) of Acidiphilium genes families.
GO ID	Namespace	Name	p-value
Acidiphilium_sp_Acc1-vs-Acidiphilium_sp_Acc2-vs-Acidiphilium_cryptum_JF_5-vs-Acidiphilium_multivorum_AIU301-vs-Acidiphilium_rubrum_ATCC_35905-vs-Acidiphilium_sp_20_67_58-vs-Acidiphilium_sp_21_60_14-vs-Acidiphilium_sp_37_60_79-vs-Acidiphilium_sp_37_64_53-vs-Acidiphilium_sp_JA12_A1-vs-Acidiphilium_angustum_ATCC_35903-vs-Acidiphilium_sp_bin8_M5
GO:0006412	biological_process	translation	2.81309e-15
GO:0006313	biological_process	transposition, DNA-mediated	3.36065e-11
GO:0008360	biological_process	regulation of cell shape	3.08429e-05
GO:0000105	biological_process	histidine biosynthetic process	0.000127035
GO:0048038	molecular_function	quinone binding	0.000172945
GO:0006099	biological_process	tricarboxylic acid cycle	0.000452135
GO:0055085	biological_process	transmembrane transport	0.000502291
GO:0006777	biological_process	Mo-molybdopterin cofactor biosynthetic process	0.000767016
GO:0015986	biological_process	ATP synthesis coupled proton transport	0.000767016
Acidiphilium_sp_Acc1-vs-Acidiphilium_sp_Acc2-vs-Acidiphilium_cryptum_JF_5-vs-Acidiphilium_multivorum_AIU301-vs-Acidiphilium_rubrum_ATCC_35905-vs-Acidiphilium_sp_20_67_58-vs-Acidiphilium_sp_21_60_14-vs-Acidiphilium_sp_37_60_79-vs-Acidiphilium_sp_37_64_53-vs-Acidiphilium_sp_JA12_A1-vs-Acidiphilium_angustum_ATCC_35903
GO:0071973	biological_process	bacterial-type flagellum-dependent cell motility	0.000184737
Acidiphilium_sp_Acc1-vs-Acidiphilium_sp_Acc2-vs-Acidiphilium_cryptum_JF_5-vs-Acidiphilium_multivorum_AIU301-vs-Acidiphilium_rubrum_ATCC_35905-vs-Acidiphilium_sp_20_67_58-vs-Acidiphilium_sp_21_60_14-vs-Acidiphilium_sp_37_64_53-vs-Acidiphilium_sp_JA12_A1-vs-Acidiphilium_angustum_ATCC_35903-vs-Acidiphilium_sp_bin8_M5
GO:0001407	biological_process	glycerophosphodiester transport	0.00010078
Acidiphilium_sp_Acc1-vs-Acidiphilium_sp_Acc2-vs-Acidiphilium_cryptum_JF_5-vs-Acidiphilium_multivorum_AIU301-vs-Acidiphilium_rubrum_ATCC_35905-vs-Acidiphilium_sp_21_60_14-vs-Acidiphilium_sp_37_60_79-vs-Acidiphilium_sp_37_64_53-vs-Acidiphilium_sp_JA12_A1-vs-Acidiphilium_angustum_ATCC_35903-vs-Acidiphilium_sp_bin8_M5
GO:0005978	biological_process	glycogen biosynthetic process	2.64604e-06
GO:0010124	biological_process	phenylacetate catabolic process	3.0675e-05
GO:0009851	biological_process	auxin biosynthetic process	0.000579676
GO:0005980	biological_process	glycogen catabolic process	0.000579676
GO:0098713	biological_process	leucine import across plasma membrane	0.0038427
Acidiphilium_sp_Acc1-vs-Acidiphilium_sp_Acc2-vs-Acidiphilium_cryptum_JF_5-vs-Acidiphilium_multivorum_AIU301-vs-Acidiphilium_rubrum_ATCC_35905-vs-Acidiphilium_sp_20_67_58-vs-Acidiphilium_sp_21_60_14-vs-Acidiphilium_sp_37_60_79-vs-Acidiphilium_sp_JA12_A1-vs-Acidiphilium_angustum_ATCC_35903-vs-Acidiphilium_sp_bin8_M5
GO:0019700	biological_process	organic phosphonate catabolic process	2.05578e-06
GO:0015716	biological_process	organic phosphonate transport	3.70919e-05
GO:0006744	biological_process	ubiquinone biosynthetic process	0.00231416
Acidiphilium_sp_Acc1-vs-Acidiphilium_sp_Acc2-vs-Acidiphilium_multivorum_AIU301-vs-Acidiphilium_rubrum_ATCC_35905-vs-Acidiphilium_sp_20_67_58-vs-Acidiphilium_sp_21_60_14-vs-Acidiphilium_sp_37_60_79-vs-Acidiphilium_sp_37_64_53-vs-Acidiphilium_sp_JA12_A1-vs-Acidiphilium_angustum_ATCC_35903-vs-Acidiphilium_sp_bin8_M5
GO:0015979	biological_process	photosynthesis	3.39936e-25
GO:0019685	biological_process	photosynthesis, dark reaction	1.86694e-08
GO:0043952	biological_process	protein transport by the Sec complex	0.00206866
Acidiphilium_sp_Acc1-vs-Acidiphilium_sp_Acc2-vs-Acidiphilium_cryptum_JF_5-vs-Acidiphilium_multivorum_AIU301-vs-Acidiphilium_rubrum_ATCC_35905-vs-Acidiphilium_sp_20_67_58-vs-Acidiphilium_sp_37_64_53-vs-Acidiphilium_sp_JA12_A1-vs-Acidiphilium_angustum_ATCC_35903-vs-Acidiphilium_sp_bin8_M5
GO:0006725	biological_process	cellular aromatic compound metabolic process	1.25013e-05
GO:0018189	biological_process	pyrroloquinoline quinone biosynthetic process	5.88381e-05
GO:0008643	biological_process	carbohydrate transport	5.95084e-05
GO:0046653	biological_process	tetrahydrofolate metabolic process	0.000211893
GO:0015628	biological_process	protein secretion by the type II secretion system	0.000364919
GO:0005975	biological_process	carbohydrate metabolic process	0.000717144
GO:0015407	molecular_function	monosaccharide-transporting ATPase activity	0.000945432
GO:0046294	biological_process	formaldehyde catabolic process	0.00357276
Acidiphilium_sp_Acc1-vs-Acidiphilium_sp_Acc2-vs-Acidiphilium_multivorum_AIU301-vs-Acidiphilium_rubrum_ATCC_35905-vs-Acidiphilium_sp_20_67_58-vs-Acidiphilium_sp_21_60_14-vs-Acidiphilium_sp_37_60_79-vs-Acidiphilium_sp_37_64_53-vs-Acidiphilium_sp_JA12_A1-vs-Acidiphilium_angustum_ATCC_35903
GO:0018298	biological_process	protein-chromophore linkage	4.29184e-06
GO:0071973	biological_process	bacterial-type flagellum-dependent cell motility	0.000269011
Acidiphilium_sp_Acc1-vs-Acidiphilium_sp_Acc2-vs-Acidiphilium_cryptum_JF_5-vs-Acidiphilium_multivorum_AIU301-vs-Acidiphilium_rubrum_ATCC_35905-vs-Acidiphilium_sp_20_67_58-vs-Acidiphilium_sp_JA12_A1-vs-Acidiphilium_angustum_ATCC_35903-vs-Acidiphilium_sp_bin8_M5
GO:0008643	biological_process	carbohydrate transport	0.00642839
Acidiphilium_sp_Acc1-vs-Acidiphilium_sp_Acc2-vs-Acidiphilium_cryptum_JF_5-vs-Acidiphilium_multivorum_AIU301-vs-Acidiphilium_sp_20_67_58-vs-Acidiphilium_sp_21_60_14-vs-Acidiphilium_sp_37_60_79-vs-Acidiphilium_sp_JA12_A1-vs-Acidiphilium_sp_bin8_M5
GO:0009877	biological_process	nodulation	0.001882
Acidiphilium_sp_Acc1-vs-Acidiphilium_sp_Acc2-vs-Acidiphilium_cryptum_JF_5-vs-Acidiphilium_multivorum_AIU301-vs-Acidiphilium_rubrum_ATCC_35905-vs-Acidiphilium_sp_37_64_53-vs-Acidiphilium_sp_JA12_A1-vs-Acidiphilium_angustum_ATCC_35903-vs-Acidiphilium_sp_bin8_M5
GO:0019253	biological_process	reductive pentose-phosphate cycle	8.13288e-06
GO:0019557	biological_process	histidine catabolic process to glutamate and formate	8.24198e-05
GO:0009436	biological_process	glyoxylate catabolic process	0.000774376
Acidiphilium_sp_Acc1-vs-Acidiphilium_sp_Acc2-vs-Acidiphilium_cryptum_JF_5-vs-Acidiphilium_multivorum_AIU301-vs-Acidiphilium_sp_21_60_14-vs-Acidiphilium_sp_37_60_79-vs-Acidiphilium_sp_JA12_A1-vs-Acidiphilium_sp_bin8_M5
GO:0042952	biological_process	beta-ketoadipate pathway	3.77816e-08
GO:0006865	biological_process	amino acid transport	0.00066128
Acidiphilium_sp_Acc1-vs-Acidiphilium_sp_Acc2-vs-Acidiphilium_cryptum_JF_5-vs-Acidiphilium_multivorum_AIU301-vs-Acidiphilium_sp_20_67_58-vs-Acidiphilium_sp_JA12_A1-vs-Acidiphilium_sp_bin8_M5
GO:0019491	biological_process	ectoine biosynthetic process	7.55502e-07
Acidiphilium_sp_Acc1-vs-Acidiphilium_sp_Acc2-vs-Acidiphilium_cryptum_JF_5-vs-Acidiphilium_multivorum_AIU301-vs-Acidiphilium_sp_37_64_53-vs-Acidiphilium_sp_JA12_A1-vs-Acidiphilium_sp_bin8_M5
GO:0008643	biological_process	carbohydrate transport	2.57659e-07
GO:0015407	molecular_function	monosaccharide-transporting ATPase activity	0.00440723
Acidiphilium_sp_Acc1-vs-Acidiphilium_sp_Acc2-vs-Acidiphilium_multivorum_AIU301-vs-Acidiphilium_rubrum_ATCC_35905-vs-Acidiphilium_sp_37_64_53-vs-Acidiphilium_angustum_ATCC_35903-vs-Acidiphilium_sp_bin8_M5
GO:0009236	biological_process	cobalamin biosynthetic process	2.72721e-10
GO:0006779	biological_process	porphyrin-containing compound biosynthetic process	7.01118e-09
GO:0006541	biological_process	glutamine metabolic process	0.000348905
GO:0055114	biological_process	oxidation-reduction process	0.0030107
Acidiphilium_sp_Acc1-vs-Acidiphilium_cryptum_JF_5-vs-Acidiphilium_multivorum_AIU301-vs-Acidiphilium_sp_37_64_53-vs-Acidiphilium_sp_JA12_A1-vs-Acidiphilium_angustum_ATCC_35903
GO:0030255	biological_process	protein secretion by the type IV secretion system	8.53319e-05
Acidiphilium_sp_Acc1-vs-Acidiphilium_sp_Acc2-vs-Acidiphilium_multivorum_AIU301-vs-Acidiphilium_rubrum_ATCC_35905-vs-Acidiphilium_sp_37_64_53-vs-Acidiphilium_angustum_ATCC_35903
GO:0009236	biological_process	cobalamin biosynthetic process	7.0197e-07
Acidiphilium_sp_Acc1-vs-Acidiphilium_sp_Acc2-vs-Acidiphilium_cryptum_JF_5-vs-Acidiphilium_multivorum_AIU301-vs-Acidiphilium_sp_JA12_A1-vs-Acidiphilium_sp_bin8_M5
GO:0042128	biological_process	nitrate assimilation	2.99863e-05
GO:0019310	biological_process	inositol catabolic process	0.000529727
Acidiphilium_rubrum_ATCC_35905-vs-Acidiphilium_sp_21_60_14-vs-Acidiphilium_sp_37_60_79-vs-Acidiphilium_sp_37_64_53-vs-Acidiphilium_angustum_ATCC_35903
GO:0008270	molecular_function	zinc ion binding	4.47457e-05
GO:0070008	molecular_function	serine-type exopeptidase activity	0.000984303
GO:0050661	molecular_function	NADP binding	0.00316524
Acidiphilium_sp_Acc1-vs-Acidiphilium_sp_Acc2-vs-Acidiphilium_cryptum_JF_5-vs-Acidiphilium_multivorum_AIU301-vs-Acidiphilium_sp_JA12_A1
GO:0044826	biological_process	viral genome integration into host DNA	0.000900596
GO:0006313	biological_process	transposition, DNA-mediated	0.0166736
GO:0046872	molecular_function	metal ion binding	0.0172065
Acidiphilium_sp_Acc2-vs-Acidiphilium_rubrum_ATCC_35905-vs-Acidiphilium_sp_37_64_53-vs-Acidiphilium_angustum_ATCC_35903
GO:0046872	molecular_function	metal ion binding	0.00708852
Acidiphilium_rubrum_ATCC_35905-vs-Acidiphilium_sp_20_67_58-vs-Acidiphilium_sp_37_64_53-vs-Acidiphilium_angustum_ATCC_35903
GO:0006807	biological_process	nitrogen compound metabolic process	2.50936e-08
GO:0043419	biological_process	urea catabolic process	1.1339e-06
Acidiphilium_sp_Acc1-vs-Acidiphilium_sp_Acc2-vs-Acidiphilium_multivorum_AIU301-vs-Acidiphilium_sp_JA12_A1
GO:0003700	molecular_function	sequence-specific DNA binding transcription factor activity	0.00110486
Acidiphilium_rubrum_ATCC_35905-vs-Acidiphilium_sp_20_67_58-vs-Acidiphilium_angustum_ATCC_35903
GO:0009401	biological_process	phosphoenolpyruvate-dependent sugar phosphotransferase system	3.03794e-06
GO:0045150	biological_process	acetoin catabolic process	2.92059e-05
Acidiphilium_sp_Acc2-vs-Acidiphilium_sp_21_60_14-vs-Acidiphilium_sp_37_60_79
GO:0034010	molecular_function	sulfolactate sulfo-lyase activity	3.31875e-05
GO:0006099	biological_process	tricarboxylic acid cycle	0.00689494
Acidiphilium_sp_Acc1-vs-Acidiphilium_sp_20_67_58-vs-Acidiphilium_sp_JA12_A1
GO:0042203	biological_process	toluene catabolic process	1.81846e-05
GO:0043640	biological_process	benzoate catabolic process via hydroxylation	1.81846e-05
Acidiphilium_sp_Acc1-vs-Acidiphilium_sp_JA12_A1
GO:0006313	biological_process	transposition, DNA-mediated	0.0227789
Acidiphilium_sp_Acc2-vs-Acidiphilium_sp_20_67_58
GO:0006865	biological_process	amino acid transport	0.00176853
Acidiphilium_sp_21_60_14-vs-Acidiphilium_sp_37_60_79
GO:0019439	biological_process	aromatic compound catabolic process	0.000118489
GO:0035672	biological_process	oligopeptide transmembrane transport	0.00111731
GO:0043565	molecular_function	sequence-specific DNA binding	0.00186382
Acidiphilium_rubrum_ATCC_35905-vs-Acidiphilium_angustum_ATCC_35903
GO:0015628	biological_process	protein secretion by the type II secretion system	0.000536147
GO:1902075	biological_process	cellular response to salt	0.000668306
GO:0030245	biological_process	cellulose catabolic process	0.00195405
Acidiphilium_sp_Acc1-vs-Acidiphilium_sp_Acc2
GO:0046872	molecular_function	metal ion binding	0.0234911
Acidiphilium_sp_Acc1-vs-Acidiphilium_multivorum_AIU301
GO:0015074	biological_process	DNA integration	0.00315496
Acidiphilium_cryptum_JF_5
GO:0043571	biological_process	maintenance of CRISPR repeat elements	4.55515e-06
GO:0015074	biological_process	DNA integration	0.000757344
Acidiphilium_sp_20_67_58
GO:0006865	biological_process	amino acid transport	0.00176853
Acidiphilium_rubrum_ATCC_35905
GO:0015628	biological_process	protein secretion by the type II secretion system	0.000536147
GO:1902075	biological_process	cellular response to salt	0.000668306
GO:0030245	biological_process	cellulose catabolic process	0.00195405
Acidiphilium_sp_Acc1
GO:0046872	molecular_function	metal ion binding	0.0234911
GO:0030255	biological_process	protein secretion by the type IV secretion system	1.63145e-06
GO:0015074	biological_process	DNA integration	0.00315496
GO:0006313	biological_process	transposition, DNA-mediated	0.0227789
Acidiphilium_sp_37_60_79
GO:0019439	biological_process	aromatic compound catabolic process	0.000118489
GO:0035672	biological_process	oligopeptide transmembrane transport	0.00111731
GO:0043565	molecular_function	sequence-specific DNA binding	0.00186381
