# Supplementary material for: Insights into the Metabolism and Evolution of the Genus Acidiphilium, a Typical Acidophile in Acid Mine Drainage
Source: mSystems. 2020 Nov 17;5(6):e00867-20. doi: 10.1128/mSystems.00867-20 (PMC7677001; doi:10.1128/mSystems.00867-20)
Supplement: TABLE S2 [file mSystems.00867-20-st002.xlsx]

## Sheet: Statistics
Supplement Table S2A: Statistics of Mobile genetic elements (MGEs) present in the genomes of Acidiphilium spp.
	Numbers of transposons sequences	Total length of transposons (kb)	Numbers of genomic island sequences	Total length of genomic island (kb)	Numbers of phage sequences	Total length of phage region (kb)	Numbers of CRISPR-Cas sequences	Total length of CRISPR-Cas sequences (kb)	Numbers of plasmids	Size of genome (Mb)	Completeness (%)
Acidiphilium angustum ATCC 35903	185	21.403	490	367.778	9	14.9	1	0.096	-	0.08	100
Acidiphilium cryptum JF-5	570	134.491	643	505.058	9	7	55	16.869	8	3.96	100
Acidiphilium multivorum AIU301	841	186.304	742	574.367	49	42.2	-	-	8	4.21	100
Acidiphilium rubrum ATCC 35905	135	18.457	553	445.781	6	6.6	1	0.096	-	3.98	100
Acidiphilium sp. 20-67-58	255	34.587	368	285.397	18	33	11	1.206	-	3.4052	98.6
Acidiphilium sp. 21-60-14	46	4.932	331	247.565	-	-	20	5.494	-	3.05739	98.6
Acidiphilium sp. 21-68-69	96	16.649	124	71.489	13	12.2	4	0.513	-	1.81482	44.6
Acidiphilium sp. 34-60-192	68	7.065	396	318.111	21	17.6	1	0.086	-	3.10684	83.8
Acidiphilium sp. 34-64-41	146	17.017	330	256.434	17	14.3	66	4.463	-	3.86	93.9
Acidiphilium sp. 37-60-79	32	2.539	327	268.434	22	17.6	15	8.555	-	3.07	96.6
Acidiphilium sp. 37-64-53	208	21.871	468	353.316	28	37.3	2	0.172	-	4.03	97.3
Acidiphilium sp. 37-67-22	85	18.003	136	106.649	8	6.2	75	17.224	-	2.48	62.2
Acidiphilium sp. Acc2	725	124.529	869	621.511	58	69.9	28	7.591	-	4.69	98
Acidiphilium sp. Acc1	737	126.742	858	664.485	38	25.9	-	-	7	4.18	97.3
Acidiphilium sp. bin8 M5	84	10.328	-	-	-	-	1	0.094	-	3.08	97.3
Acidiphilium sp. JA12-A1	465	67.093	820	609.386	34	25.7	4	0.341	-	4.18	98.6
Acidiphilium sp. PM	297	48.07	456	343.716	-	-	102	13.054	-	3.93	91.2
Acidiphilium sp. ZJSH63	547	89.305	1055	736.999	18	12.8	14	1.607	-	0	95.3

## Sheet: Transposon
Supplement Table S2B: Transposons present in the genomes of Acidiphilium spp. identified with Isfinder.
Acidiphilium angustum ATCC 35903
IS family	Transposon hits
ISAan1	2
ISAcmu1	4
ISAzs23	2
ISAcr4	9
ISRhru4	4
ISApr3	2
ISAcr1	2
ISAcr5	5
ISAli7	2
ISMdi27	1
ISSpma2	1
ISMmg5	2
ISShsp4	1
ISMmo2	2
ISAzs17	4
ISCARN93	2
ISAfe18	2
ISMtsp13	4
ISDar2	1
ISCARN90	1
ISPye53	1
ISMex39	1
ISGalb1	2
ISMex3	4
ISAzs33	1
ISRj2	2
ISRel5	2
ISCARN100	2
ISBdi14	2
ISPebe1	2
ISEc61	2
ISPaes3	1
ISRm9	1
IS1354	1
ISBdi7	2
ISCoba1	1
ISNha3	1
ISPsp3	1
ISAzs37	2
ISGdi8	2
ISMex4	1
ISMlu3	1
ISPkr1	1
ISPpa1	3
ISRtr1	3
ISPsy42	1
ISCARN66	1
IS1311	1
ISPa103	2
ISDssp7	1
IS1632	4
IS1355	3
ISPko2	1
ISMra3	5
ISRssp8	1
ISPye15	1
ISAzs28	2
ISMpo3	1
ISThsp9	1
ISNmo1	2
ISMesp2	1
ISMex7	1
ISAli5	1
ISGme2	1
ISRtr3	1
ISRm4-1	2
ISPa6	1
ISBrsp3	1
ISMetp1	2
ISBdi2	1
ISGpo1	4
ISAzs25	1
ISRssp3	1
ISRso18	1
ISPa85	3
ISBj11	1
ISRl2	1
ISVei4	1
ISOan9	1
ISRel16	3
ISMex14	1
ISThi1	3
ISThsp11	1
ISAzo18	1
ISAli1	1
ISPre2	3
ISPre1	3
IS1384	3
ISBmu7	2
ISPsy45	1
ISAzs4	1
ISRel20	1
ISCARN70	2
ISAzo9	1
ISPssy	1
ISBj1	1
ISJsp3	1
ISKpn11	1
ISAli6	1
ISRm31	1
ISRtr4	1
IS1405	3
Acidiphilium_cryptum_JF-5
ISAcr5	6
ISAcr4	4
ISAcr3	2
ISAcr1	4
ISAcr2	1
ISMex29	2
ISSpwi1	3
ISRsp3	6
ISNha9	13
ISDev1	3
ISRssp11	2
ISRsp13	2
ISSpma1	3
ISPa64	7
ISGbe1	2
TnAs3	1
TnAs2	3
ISPa36	3
ISVasp1	1
ISSpwi2	8
IS1600	5
ISApr14	18
ISAzs19	5
ISPkr1	2
ISAli20	1
ISMex27	9
ISAli7	15
ISAzs17	4
ISStma11	1
ISAzba8	10
ISAlde1	2
ISNGR8	14
ISMex14	15
ISMex39	3
ISBj11	13
ISVapa3	4
ISThsp10	4
ISCte8	3
ISGdi17	5
ISAisp7	1
ISAlsp1	2
ISAlde2	1
ISAzsp1	2
ISAan1	8
ISMdi27	1
ISBdi7	1
ISSsp4	1
ISSsp2	1
ISAzs24	4
ISRle12	12
ISCsp3	3
ISRel5	12
ISRm3G	5
ISRm3	1
ISPa63	1
ISAli4	2
ISPst3	3
ISHne1	2
ISAzs32	8
ISRme4	3
ISGalb1	8
ISMdi7	3
ISMex8	2
ISSpma2	15
ISRhru4	4
ISAcmu1	1
ISMmg5	8
ISBmu7	12
ISDsh1	2
IS868	1
ISR1	5
ISMno22	6
ISAli10	1
ISSme1	2
ISLisp1	2
ISNmo1	1
ISCARN90	1
ISMmg1	3
ISMno24	7
IS1356	10
ISRtr2	1
ISAav1	2
ISVapa4	1
ISAlisp1	2
ISPko4	1
IS66	1
ISAisp6	1
ISMtsp13	2
ISMsi1	1
ISPye44	2
ISShsp4	5
ISAfe18	5
ISMex38	1
ISSpma3	1
ISRm10-1	1
ISPye52	1
ISBj9	5
ISSfr2	1
ISThsp19	1
ISRm31	2
ISMmo2	2
ISRel24	1
ISCoba1	2
ISEc61	3
ISAzs20	1
ISStag1	1
ISPebe1	2
ISMno23	3
ISAtu5	1
ISMamg1	4
ISRm9	1
ISNha2	2
ISNha1	3
ISPye43	7
ISAzs25	3
ISBj5_B	2
ISFK1	4
ISAli6	6
ISButh3	1
ISArsp6	4
ISRsp1	1
ISMpo4	2
ISAzs28	3
ISXoo5	2
ISMch3	1
ISMdi10	2
ISMex1	4
ISPye36	2
ISPye6	1
ISGdi11	3
ISRso14	3
IS511	1
ISPye57	3
ISMetp1	1
ISRel16	5
ISCARN78	5
ISRso9	1
IS51	1
IS401	1
ISEc58	3
ISMex31	1
ISSsp5	1
ISJsp3	1
ISMdi15	1
ISGdi14	1
ISAfe7	1
ISNha4	1
ISIde2	6
ISStma17	1
ISRssp10	1
ISPre4	5
ISRl2	1
ISPye15	2
ISMdi16	1
ISCARN47	6
ISMmg2	1
ISPye58	1
ISPa77	4
ISPsy41	1
ISMpo10	4
ISBcen18	3
ISRm4-1	2
ISPpu33	1
ISBt3	1
ISPsy30	3
ISAzs16	1
ISMno31	1
ISMex9	1
ISCARN4	1
ISMul1	1
ISMlo3	1
ISPsy16	1
Acidiphilium_multivorum_AIU301
ISAcr5	5
ISAcr4	3
ISAcr1	25
ISAcmu1	1
ISAcr3	13
ISApr3	2
ISAcr2	1
ISSpwi1	4
ISNha9	7
ISRssp11	2
ISRsp13	2
ISPa64	3
ISPpn1	2
ISPko6	1
ISSpma1	3
ISGbe1	6
ISSpwi2	5
ISVasp1	3
ISPa36	2
ISAzs19	4
ISRhru4	3
ISMex27	3
ISApr14	9
ISDev1	3
IS1600	3
ISAlde1	2
ISAzs17	10
ISRsp3	1
ISBj11	8
ISThsp10	2
ISNGR8	7
ISMex3	9
ISAli7	13
ISMex14	8
ISVapa3	3
ISMdi7	11
ISAzba8	5
ISMtsp13	3
ISAlsp1	2
ISAan1	47
ISRsp7	3
ISCsp3	2
ISAlde2	2
ISMex8	12
ISRle12	4
ISAzsp1	2
ISRme4	3
ISSme1	2
ISAzs24	3
IS1632	11
ISSpma2	9
ISRel5	6
ISRm3G	2
ISRm3	2
ISGdi17	3
ISAli4	2
ISHne1	3
ISGalb1	47
ISAli6	5
ISMra3	6
ISMmg5	48
ISCte8	3
ISBmu7	9
ISVapa2	2
TnAs2	4
ISRtr2	3
ISDsh1	2
ISMmg1	17
ISPa65	1
ISNmo1	12
ISBmu3	1
ISCARN90	12
ISAtu5	3
IS868	1
ISR1	3
IS1356	5
ISRtr1	5
ISMmo2	36
ISMno24	6
ISSpma3	2
ISPosp7	1
ISShsp4	22
ISAfe18	35
ISAzs25	4
ISApr6	2
ISVapa4	2
ISCARN86	1
ISShsp1	1
ISRm9	1
ISRm31	3
ISPa85	1
ISCoba1	22
ISRsp12	4
ISPebe1	2
ISMlo2	2
ISCsp4	1
ISPsy20	1
ISAzo4	1
ISButh3	2
ISEc61	6
ISPye57	1
TnAs3	4
ISXoo5	10
ISMtsp18	2
ISMex1	1
ISSsp4	1
ISBj5_B	10
IS51	1
ISMex29	1
ISPye17	1
ISAzs21	1
ISMno23	4
ISArsp6	2
ISGdi11	1
ISMamg1	6
ISMamg2	2
ISAli10	3
ISSsp5	4
ISPye43	3
ISPye36	3
ISPye6	1
ISPve1	5
ISRssp10	1
ISAzs28	2
ISMdi9	2
ISThsp5	1
ISRso9	6
ISPa103	1
ISPsy39	4
ISEc58	3
ISCARN47	2
ISRsp4	1
IS408	2
IS401	1
ISPye19	1
ISPsy41	2
ISStag1	1
ISNha4	2
IS511	3
Tn5393	2
ISAlba1	1
ISPre4	1
ISRso14	2
ISPsy42	1
ISAfe12	1
ISXau1	1
ISPye58	1
ISPa38	3
ISUnCu14	2
ISMex31	2
ISGdi9	1
ISMno1	1
ISBcen18	2
ISRm4-3	4
ISPpu33	1
ISPye15	2
ISIde2	1
ISOan9	3
ISCARN48	1
ISGdi1	1
ISSod18	2
ISOba1	1
ISRtr4	1
ISPpa1	3
ISPye10	2
ISMex5	1
ISCARN49	2
ISAZo16	2
ISGdi8	1
IS666	1
ISPye44	1
ISPye32	1
ISPye21	4
ISMetp1	1
ISLisp1	1
ISPko4	1
ISFK1	1
ISPmar1	1
ISMdi20	3
ISNisp6	1
ISAfe9	1
ISOgr2	1
ISRpa2	1
ISPst4	1
ISPsy14	1
ISRm4-1	1
ISRm10-1	3
IS6100	1
Acidiphilium_rubrum_ATCC_35905
ISAcr4	22
ISAcr5	10
ISAcmu1	2
ISAzs23	2
ISAli7	1
ISSpma2	1
ISMex3	5
ISAzs17	2
ISCARN93	2
ISDar2	1
ISPye53	1
ISAzs33	1
ISRhru4	1
ISRj2	2
ISBdi14	2
ISEc61	2
ISPaes3	1
ISMra3	3
IS1354	1
ISPsp3	3
ISAzs37	2
ISAzs25	2
IS1491	1
ISMtsp13	1
ISPpa1	3
ISPsy42	1
ISCARN66	3
IS1632	3
ISPa103	1
ISPko2	1
ISAzs28	1
IS1355	2
ISPye15	1
ISThsp9	1
ISMex7	1
ISGme2	1
ISRtr3	1
ISRm4-1	1
ISPa6	1
ISMetp1	1
ISGpo1	3
ISRssp3	1
ISRso18	3
ISPa85	4
ISRssp8	2
ISGdi8	1
ISOan9	1
ISRel16	3
ISMex14	1
ISThi1	3
ISThsp11	1
ISAzo18	1
ISAli1	1
ISPsy45	3
ISPebe1	1
ISAzs4	2
ISRel20	1
ISCARN70	2
ISUnCu12	1
ISKpn11	1
ISRm31	1
ISRtr4	1
IS1405	3
Acidiphilium_sp._20-67-58
ISSpwi1	3
ISPko4	1
ISDev1	3
ISPa64	3
ISPpn1	1
ISSpma1	3
ISPa36	1
ISVasp1	1
IS1600	3
ISNha9	1
ISRhru4	2
ISMex27	3
ISAlde1	2
ISRsp3	3
ISThsp10	1
ISAlde2	2
ISVapa3	3
ISGdi17	3
Tn5393	6
ISAlsp1	1
ISAcr4	1
ISCsp3	3
ISAcr5	1
ISAzs24	6
ISCc3	1
ISSpwi2	1
ISMtsp13	2
ISAisp7	1
ISVapa2	1
ISGbe1	1
ISAli4	2
ISRme4	2
ISPa63	1
ISAli10	3
ISAli6	2
ISCte8	1
ISAzs32	4
ISRel5	1
ISHne1	4
ISRtr2	5
ISAzsp1	4
ISAzs17	5
ISGdi14	2
ISMno22	4
ISMno13	1
ISDsh1	1
ISBj7_B	2
IS66	2
ISMdi6	1
ISMex8	5
ISAli7	1
ISRtr1	1
ISBj11	3
ISPye44	2
ISAzs20	2
ISMex33	1
ISApr6	4
IS868	5
ISThsp19	1
ISMdi7	1
ISCARN86	1
ISAav1	1
ISSpma2	1
ISPst3	2
ISRel24	1
ISFpe1	1
ISAisp6	1
ISSsp5	2
ISNha2	1
ISCsp4	2
ISApr14	1
ISCARN16	1
ISSyth1	1
ISLisp1	1
ISAzs21	1
ISMpo4	1
TnAs2	6
ISMno38	1
ISCARN61	1
ISNisp2	1
ISRsp1	2
ISPa103	1
ISPve1	2
ISUnCu14	1
ISMex39	1
ISBmu7	1
ISGxy1	1
ISMch3	1
ISMch1	1
ISStma11	5
ISPye3	1
ISMex3	4
TnAs3	5
ISPkr1	1
ISMpo10	1
ISArsp6	1
ISAzca2	3
ISPye36	1
ISPye6	1
ISGdi4	1
ISAli5	1
ISNha1	1
ISNGR8	2
ISPye52	1
ISVsp13	1
ISAzba8	1
ISRpa1	1
ISRsp7	1
ISAzo30	1
ISPsy20	1
ISFlsp1	1
ISRm4-1	1
ISPpu33	1
ISRsp12	1
ISMex16	1
ISMex9	1
ISSsp4	1
ISRso9	1
ISEc61	1
ISBj9	1
ISPsy30	1
ISPmar2	1
ISPosp7	1
ISMdi27	1
ISMex5	1
ISNisp6	2
ISXau4	1
IS71	1
IS1632	4
ISPye8	1
ISAcba1	1
ISPman1	1
TnAs1	1
ISOan9	1
ISPebe1	1
ISAzs26	1
ISVsp2	9
ISMex41	1
ISMex14	1
ISCARN48	1
ISRm10-1	1
IS401	1
Acidiphilium_sp._21-60-14
ISAcr5	1
ISAcr4	3
ISAli20	2
Tn5393	1
ISMtsp13	3
ISRhru4	3
ISAli6	1
ISThsp9	1
ISMex38	3
ISMch5	1
ISMex27	1
ISMme1	1
ISMamg1	1
ISPa103	2
ISAcba1	1
ISRtr1	1
ISRm9	1
ISRme4	1
ISSpma2	1
ISXau2	1
ISDev1	1
ISMetp1	1
ISGdi8	3
ISAli3	1
ISRsp3	1
ISPa64	1
ISAzs17	2
ISStsp2	1
ISAli7	2
ISCsp3	1
ISAzs16	1
ISLsp4	1
Acidiphilium_sp._21-62-4
ISAzs17	1
IS1354	2
ISPye53	1
ISPaes3	1
ISMno24	1
ISMno23	1
TnAs3	3
TnAs2	1
ISStma11	1
TnAs2	2
ISRsp7	2
IS1380B	1
ISRel16	4
ISPre4	1
ISFK1	1
ISPa77	1
ISIde2	1
ISPye32	1
ISCARN78	1
ISPsy40	1
ISAzs2	1
ISMex29	1
ISMmg1	2
ISMex31	1
ISMno16	1
ISAan1	1
TnAs2	1
ISStma11	1
ISMdi9	1
ISFK1	1
ISMmg1	1
ISMno24	5
ISMno23	2
ISAcmu1	2
ISMetp1	1
ISMsz1	1
ISXo2	1
ISHch1	1
ISIsa1	1
Acidiphilium_sp._21-66-27
ISMex41	1
ISAzs37	2
Tn5393	2
ISRsp7	2
ISPosp7	1
ISThsp13	1
ISPa33	1
IS1380B	1
ISNha9	1
ISApr14	1
ISSpwi2	1
ISRso9	1
ISApr6	2
ISPye8	1
ISPye14	1
ISUnCu14	1
ISRhsp5	1
ISBj7_B	1
ISAzs17	1
ISMex14	2
ISAli7	2
ISSpma2	2
ISAli6	1
ISCARN47	1
ISRtr1	1
ISEae1	1
ISAli9	1
ISApr6	4
ISBj7_B	2
ISPpa7	1
ISUnCu14	2
ISXau4	3
ISFpe1	2
ISRj1	1
ISMno13	2
ISBrsp6	1
IS1066	1
ISPye8	1
ISRjo2	1
ISPme1	1
ISAzsp1	1
ISHne1	1
ISMex33	1
IS987	1
ISMex8	6
ISMdi7	2
ISSsp5	2
ISAli13	1
ISMdi10	2
ISBj11	1
ISRel5	1
ISBj11	1
ISBmu7	1
ISRm9	1
ISRm4-1	1
ISEc61	1
ISAzs28	1
ISCARN49	1
ISRm4-3	1
ISAZo16	1
ISAzs32	5
ISMno22	3
ISMpo4	1
ISMex9	2
ISMdi10	1
ISRhru3	1
ISMno13	1
ISBj7_B	2
ISFpe1	2
ISUnCu14	1
ISApr6	2
ISAzca2	4
ISNisp6	1
ISXau4	2
IS71	1
ISPye8	1
ISAzs18	1
ISRhsp5	1
ISBrsp6	1
ISGdi14	1
ISAli4	1
ISRtr2	1
ISMex3	1
ISAli4	2
ISGdi14	1
ISAzsp1	1
ISDsh1	1
ISMex33	1
IS868	1
ISRtr2	1
ISMca3	1
ISJsp1	1
IS1354	1
ISPye53	3
ISPaes3	1
ISPko2	1
ISStma11	2
TnAs3	3
TnAs2	1
ISGxy1	1
ISMch1	1
ISPye3	1
ISHne1	1
ISVsp13	1
IS868	2
ISAli4	1
ISKpn11	1
ISRsp7	1
ISHne1	1
ISMmg1	1
ISMtsp17	1
ISPye47	1
ISAzo4	1
ISPa85	2
ISUnCu3	1
ISPa87	2
ISPsy14	1
ISVsp2	9
ISStma11	2
TnAs3	2
TnAs2	1
ISAli4	2
ISRtr2	1
ISMex33	1
ISStma17	1
IS868	2
ISPpu33	1
ISBj11	2
ISRel5	1
ISRm9	1
ISBmu7	3
ISAfe9	1
Acidiphilium_sp._21-68-69
ISAan1	2
ISNha9	1
ISPko4	1
ISSsp2	1
ISAcr4	2
ISAcr5	2
ISSpwi2	1
ISApr14	2
ISAzs19	1
ISNGR8	3
ISAzba8	2
ISApr3	2
ISAcr1	2
ISBj11	1
ISCc3	1
ISRle12	1
ISAli10	4
ISRel5	1
ISMmo2	2
ISRm3G	1
ISShsp4	1
ISMex37	1
ISAfe18	2
ISMmg5	1
ISBmu3	1
ISCARN90	1
IS66	2
ISAli7	1
ISPye44	3
ISGalb1	2
IS1356	2
ISAzs20	4
ISApr6	2
ISCARN100	1
ISPa85	1
ISRel24	1
ISCoba1	1
ISBmu7	1
ISAzo4	1
ISButh3	1
ISAzs21	1
ISPsy41	1
ISRsp1	2
ISEc58	1
ISMch3	1
ISMex3	1
IS1474	1
Tn5393	3
ISPre4	1
ISNmo1	2
ISMno31	1
ISRssp8	1
ISAfe12	1
ISPa38	1
ISBcen18	1
IS408	1
TnAs2	1
ISRso9	1
ISPye43	1
TnAs3	1
ISCARN49	1
ISAZo16	1
TnAs1	1
ISFK1	1
ISAzs26	1
ISMtsp13	1
ISCARN48	1
ISPsy14	1
ISRm10-1	1
Acidiphilium_sp._34-60-192
ISAcmu1	1
ISAcr4	16
ISAcr5	1
ISMsi1	1
ISMtsp13	3
ISAzs12	1
ISAcr3	1
ISSsp4	1
ISSpma2	2
ISRel5	2
ISRhru4	3
ISMex14	1
ISAli7	3
ISRm9	1
ISAzo1	1
ISAli6	1
ISMch5	1
ISMex27	1
TnAs2	1
ISPa103	2
ISAcba1	1
ISRtr1	1
ISPa63	1
ISPst3	1
IS1311	1
ISXau2	1
ISMetp1	2
ISBj11	1
ISAzo2	2
ISThsp16	1
ISGdi8	3
ISBmu7	1
ISAisp7	1
ISAzs17	1
ISCap1	1
TnAs3	2
ISUnCu12	1
ISMex39	1
ISRsp3	1
Acidiphilium_sp._34-64-41
ISAcr3	1
ISAzs23	1
ISAzs33	2
ISAan1	68
ISMch1	3
ISAli5	2
ISAcr4	4
ISAli7	2
ISAzba6	1
ISAzs17	6
ISAzs24	2
ISAcr5	2
ISRfr1	1
ISAzs12	1
ISSpma2	1
ISMex3	1
ISRtr2	2
IS870	1
TnAs3	4
TnAs2	1
ISVsp13	1
ISPye3	2
ISAzsp1	3
ISPa103	1
ISCfu1	1
ISRel5	1
IS1491	1
ISMra3	1
ISMno19	1
ISAli4	1
ISPsy42	2
TnAs1	1
ISBj11	1
ISMex33	1
ISDsh1	1
ISBmu7	1
ISStvi1	1
ISGpo1	1
IS868	1
ISPa85	1
ISRel16	1
ISCap1	1
ISStsp2	1
ISMex14	1
ISStma11	1
ISCARN47	1
ISAr1	1
ISCARN69	1
ISGxy1	1
ISPha2	2
ISScl2	1
ISRce1	1
ISGur10	1
ISHne1	1
ISPpa1	1
Acidiphilium_sp._37-60-79
ISAcr4	5
ISAan1	1
ISAcr5	1
ISThsp9	1
ISRhru4	1
ISMex35	1
ISMex27	1
TnAs2	2
ISPa103	1
ISAcba1	1
TnAs3	3
IS693	1
IS1246	1
ISArsp6	1
ISAzs17	2
ISMtsp13	1
ISMetp1	1
ISGdi8	1
ISAisp7	1
ISCap1	1
ISAli7	1
ISPye21	1
ISAzs16	1
ISUnCu12	1
Acidiphilium_sp._37-64-53
Tn5393	1
ISAcr4	6
ISAan1	89
ISMex14	2
ISAli7	3
ISAzs24	2
ISAcr5	2
ISRsp7	2
ISBdi2	2
ISNha3	1
ISMex33	1
ISAzba6	1
ISAli4	1
ISAzs23	2
ISSpma2	3
ISGdi7	2
ISAzs17	2
ISAli10	4
ISAzsp1	3
ISPye30	1
ISMno31	2
ISMch3	2
ISMex4	2
ISRfr1	1
ISMpo3	1
ISDsh1	2
ISMch7	1
ISMch1	1
ISBj5_B	1
ISCc3	1
IS870	1
TnAs3	2
ISAli6	1
ISPye15	2
ISMno24	2
ISMex37	1
ISAzs20	4
ISXoo5	1
ISMesp2	2
ISGdi12	2
ISAzvi10	1
ISRm31	3
ISRtr2	2
ISPa103	1
ISCfu1	1
ISMno19	1
ISMex3	1
ISSsp2	1
IS1380B	1
IS1355	3
ISPsy42	1
IS1452	2
ISAzo2	1
ISStvi1	1
ISGpo1	1
ISCap1	2
ISMra3	1
ISPa85	1
ISEc61	1
ISMno23	1
ISGdi14	1
ISPye44	1
ISPye10	1
ISMme1	1
ISAzs25	1
ISStsp2	1
ISCARN47	2
ISAr1	1
ISPebe1	1
ISCARN69	1
ISGxy1	1
ISPha2	2
ISScl2	1
ISMdi21	1
ISAli3	1
ISRtr1	1
ISRsp1	1
Acidiphilium_sp._37-67-22
TnAs2	2
TnAs3	2
ISPa38	1
ISShes11	1
TnShfr1	1
ISAcmu1	1
Tn5393	4
TnAs1	4
ISPa40	4
ISMex3	3
ISAli4	1
IS1632	4
ISMra3	2
ISGdi14	1
ISAzsp1	1
ISAzs24	1
ISDsh1	1
ISAli10	1
ISAcsp1	1
ISHne1	1
IS66	1
ISMno13	1
ISPye44	1
ISAzs23	1
ISBj7_B	2
ISAzs17	5
ISRel24	1
ISArsp6	3
ISMex33	1
ISFpe1	1
ISBj11	1
ISAzs20	1
ISAzs21	1
ISRm9	1
ISUnCu14	1
ISMdi21	1
ISMamg1	1
ISApr6	3
ISRsp1	1
ISAzca2	3
ISOan9	1
ISBmu7	1
ISRel5	2
ISPpa1	1
IS868	1
ISNisp6	2
ISXau4	1
ISRtr2	2
IS71	1
ISPye8	1
ISMetp1	1
ISAzs26	1
ISCARN48	1
ISAfe9	1
Acidiphilium_sp._Acc2
ISAcr5	8
ISAcr4	6
ISAcr2	1
ISMex29	6
ISRsp3	8
ISDev1	22
ISSpwi1	3
ISSme1	2
ISNha9	6
ISAzba6	2
ISMex27	23
ISAtu5	2
ISBj20	3
ISRssp11	2
ISRsp13	2
ISPso1	3
ISVei1	2
ISApr10	2
ISMlo2	6
ISAzs19	4
ISPa64	10
ISMch6	1
ISSpwi2	3
ISSpma1	4
ISMtsp13	2
IS1600	8
ISApr14	6
ISPpn1	3
ISAzs17	9
ISRm6	1
ISPa36	5
ISVasp1	3
IS511	3
ISGdi17	13
ISAli4	6
ISPye57	1
ISBj11	7
ISNGR8	7
ISRhru4	6
ISOba1	2
ISAcr3	2
ISMex3	5
ISMex14	7
IST3091	2
ISAzs24	5
ISAli7	8
ISVapa3	7
ISGdi10	1
ISBdi5	1
ISCte8	8
ISAzba8	7
ISPye34	1
ISThsp10	8
ISAlde1	2
ISRsp7	4
ISRle12	7
ISAlsp1	2
ISRel5	6
ISAzsp1	7
IS1632	5
ISAlde2	5
IS1394	3
ISAli6	5
ISMex33	5
ISCsp3	7
ISHne1	7
ISRme4	8
ISRtr2	5
ISRm3G	1
ISRm3	3
ISPsp7	1
ISPa63	2
ISPsp8	1
ISRasp1	2
ISMra3	2
ISAcmu1	1
ISVapa2	3
ISSpma2	9
ISBmu7	6
ISAan1	1
ISPst3	3
ISR1	6
IS1356	5
ISCARN16	2
ISMex8	4
ISPsp4	1
ISJsp1	1
ISAli10	5
ISGdi14	6
IS868	6
ISBj7_B	1
ISAisp6	2
ISPa55	1
ISThsp19	2
ISGdi8	1
ISAav1	1
ISStma17	1
ISMno13	1
ISMdi7	2
ISDsh1	5
ISPfl2	1
ISKpn27	2
ISCARN81	2
ISRm7	1
ISRfr1	1
IS66	2
ISPa65	4
ISPebe1	4
ISPye43	3
ISShes10	1
ISRtr1	3
ISPye44	4
ISMamg2	4
ISPosp7	1
ISShsp1	2
ISRm9	1
ISPsy28	3
ISSpma3	2
ISAzs25	1
ISSfr2	3
ISBmu27	1
ISPsy38	1
ISCte2	1
ISRm31	3
ISPst1	1
ISOar1	1
ISVapa4	3
ISAzs36	2
ISPfr9	1
ISSsp4	3
ISRm10-1	1
IS1354	4
ISPa59	1
ISPfe1	1
ISAzs20	5
ISMno16	1
ISMex39	3
ISPsy20	2
ISMlo1	2
ISPman1	3
ISEc61	6
ISAzo2	1
ISAzo1	1
ISNha2	1
ISRsp1	2
ISCsp4	2
ISMno22	2
ISThsp16	1
ISThsp5	2
ISPye32	1
ISRsp4	4
ISFK1	2
ISMdi27	2
ISMamg1	5
ISButh3	2
ISThsp11	1
ISMmg1	1
ISPye17	1
ISPko2	2
ISAzs28	3
ISPaes3	5
ISXoo5	2
ISMdi21	1
ISGdi11	3
ISEli1	1
ISPa103	2
ISPye36	2
ISPye6	1
ISRel7	1
ISKpn26	1
ISRhru3	2
ISBj5_B	3
ISRle4	1
ISBj6_B	2
ISRso14	4
ISRm15	2
ISMmo2	1
ISMetp1	1
ISNha10	1
ISAzs4	1
ISRel16	3
ISMex15	1
ISCARN78	1
ISFpe1	2
ISRme14	2
ISRtr4	2
ISBmu1	1
ISEc58	3
ISRssp10	1
ISAar29	1
ISMdi9	1
ISMex1	2
ISNisp6	1
ISApr6	1
IS1646	2
ISPpu33	1
ISAzs32	2
ISPkr1	3
ISAfe7	1
ISStag1	1
ISNmo3	1
ISBcen18	3
ISBcen17	1
ISPsy16	1
ISPye52	2
ISGalb1	1
ISBj9	1
ISIde2	1
ISBmu23	1
ISRhru6	1
ISMsi1	1
ISMex41	1
ISMex21	1
ISPre4	1
ISNha4	1
ISAr1	1
ISPye8	1
ISMex22	1
ISCARN47	3
ISHar5	1
ISXau1	1
Tn5393	2
ISPa77	1
ISPsy41	1
ISGdi9	1
ISSsp5	1
ISRm4-3	2
ISBdi7	1
ISPye53	1
ISPye15	2
ISPye14	1
ISEsa1	1
TnAs2	1
ISOan9	3
ISMno23	1
ISMex9	1
ISCARN4	1
ISBrsp6	1
ISApr3	1
ISCmi3	1
ISPst4	2
ISPpa1	1
ISMlo3	1
ISPsy2	1
IS1326	1
ISLbp2	1
ISPye10	3
TnAs3	1
ISAzs15	1
ISMex5	1
ISCARN49	1
ISAZo16	1
ISGdi5	1
ISRso8	1
ISPa1328	1
IS666	1
IS1355	2
ISMno21	1
ISRel12	1
ISPko4	1
ISRel13	1
ISAzo29	1
ISCARN56	2
ISSen2	1
ISGdi13	1
ISXoo7	1
ISMsm5	1
ISNwi5	1
ISXau3	1
ISCsp1	1
ISMmg2	1
ISBlo7	1
ISRm4-1	1
Acidiphilium_sp._Acc1
ISAcr5	5
ISAcr4	1
ISAcr2	1
ISPko4	2
ISAcmu1	6
ISSpwi1	5
ISSme1	3
ISNha9	3
ISAtu5	2
ISBj20	3
ISPpn1	14
ISPa64	5
ISRssp11	3
ISRsp13	2
ISVasp1	9
ISApr10	6
ISMex27	19
ISPa36	7
ISRm6	2
IS511	3
ISAli20	1
ISAlde1	10
ISAzs19	2
ISDev1	13
ISRsp3	12
IS1600	15
ISVapa3	8
ISBj11	6
ISThsp10	8
ISAzs17	12
ISMex3	6
ISSpwi2	3
ISAisp7	3
ISMtsp13	3
ISGbe1	4
ISPye57	7
ISApr14	5
ISMpo3	4
ISCsp3	12
ISRhru4	2
ISAlsp1	5
ISGdi17	17
IS1632	6
ISAlde2	5
ISAli6	2
ISRme4	12
ISRel5	6
ISPa63	1
ISAzba8	2
ISNGR8	3
ISSpma1	3
ISMdi7	5
ISCc3	2
ISPye34	1
ISMra3	4
ISOba1	3
ISCte8	7
ISRle12	3
ISBmu7	6
ISPst3	8
TnAs2	5
ISMex8	4
ISAli10	2
ISMex4	3
ISVapa2	4
ISAav1	3
ISSen2	7
ISRm3G	1
ISNha3	1
ISMex37	2
ISRm7	3
ISR1	9
ISPa65	5
ISSpma3	2
ISThsp19	2
IS66	2
ISAcr3	1
ISEc61	15
ISMno24	9
ISMamg2	3
ISPye44	5
ISAlisp1	4
ISMex38	3
ISApr6	4
ISSfr2	1
ISAisp6	1
ISCsp4	6
ISMesp2	4
ISRm31	3
ISVapa4	4
ISRel24	1
ISUnCu12	1
IS1356	2
ISPfe1	1
ISAzs25	4
ISAzs20	2
ISThsp2	3
ISMex39	1
ISPsy20	2
ISAzs21	4
ISAzba5	1
ISMex15	6
ISNha2	1
ISMmg1	2
ISPye40	3
ISPye19	1
TnAs3	2
ISMex14	1
ISCARN16	1
ISPye17	1
ISPso1	1
ISBj5_B	7
ISSsp4	2
ISNha10	6
ISMdi27	1
ISCARN47	1
ISMlo3	1
ISMno23	5
ISMno9	1
ISArsp6	1
ISRsp7	1
ISMamg1	11
ISPpa2	1
ISRsp1	2
ISAzs28	11
ISXoo5	7
ISMex1	3
ISPve1	1
ISRssp10	1
ISShsp2	1
ISGdi11	3
ISRle4	1
ISBj6_B	2
ISMetp1	8
ISMex16	1
ISCARN48	3
ISGdi14	1
ISGdi8	1
ISAli4	1
ISEli1	1
ISRso9	4
ISPman1	1
ISPebe1	2
ISAzo30	1
ISBdi7	1
ISPye36	2
ISPye6	2
ISMal1	1
ISUnCu7	1
ISUnCu14	5
ISPpa6	1
ISPaes1	1
ISThsp5	2
ISStag1	1
ISRtr1	1
ISBj9	1
ISMsi1	1
ISNha4	1
ISRtr4	9
ISMlo2	2
ISRso14	6
ISRm4-1	8
ISBj2	1
ISMdi16	1
ISXau4	1
ISAzca2	3
ISPa103	1
ISButh3	1
ISPye58	1
ISPsy41	1
ISMpo10	1
ISGdi9	1
ISAli7	1
ISSsp5	2
ISBcen18	1
ISRm4-3	1
ISRl2	2
ISPye15	2
ISHsp4	1
ISIde2	1
ISOan9	2
ISPkr1	1
ISMch3	2
ISGdi1	1
ISAli1	8
ISRde2	1
ISPpa1	2
IS1326	4
ISPye10	1
ISPsy42	1
ISPso2	1
ISPmar2	1
ISRosp6	1
ISMex5	2
ISCARN49	2
ISAZo16	2
ISFpe1	3
ISRtr3	15
IS666	2
ISPye21	4
Tn5393	1
ISPsy43	1
ISLisp1	1
ISHsp3	3
ISAzs29	1
ISMdi20	1
ISAzo29	1
ISNisp6	3
ISRpa2	1
ISShsp1	1
ISRm10-1	1
IS1031D	6
Acidiphilium_sp._bin8_M5
ISRssp11	1
IS1354	2
ISPaes3	3
ISPye21	1
ISMmg1	1
ISAzs17	1
ISBj11	1
ISRm9	1
ISBmu7	2
ISAfe9	1
ISSme1	1
ISSpma3	1
ISAtu5	1
IS511	2
ISPye57	1
ISGbe1	1
ISSpma1	2
ISAzs17	1
ISRm31	2
ISPye15	1
ISPye30	1
ISMex8	2
ISMdi7	2
ISAcmu1	1
ISSpwi1	1
ISSpma1	1
ISGbe1	2
ISMdi16	1
ISNha4	1
ISAcr3	1
ISAzs28	1
ISFK1	2
ISRel16	4
ISCARN78	1
ISIde2	1
ISPre4	1
ISRl2	1
ISEc61	2
ISPa77	1
ISPsy14	1
ISRm4-3	1
ISAli1	1
TnAs3	1
ISBj7_B	4
ISMno13	2
ISUnCu14	2
ISApr6	2
ISFpe1	2
ISNisp6	1
ISAzca2	4
ISXau4	2
ISBrsp6	1
ISRhsp5	1
IS71	1
ISPye8	1
ISPye14	1
ISAzs18	1
ISRel8	1
Acidiphilium_sp._JA12-A1
ISSpwi1	4
ISSme1	2
ISRssp11	2
ISMdi27	4
ISRsp13	1
ISMex39	1
ISBj20	3
ISNha9	9
ISAtu5	2
ISBdi7	3
ISSpma1	4
ISAcmu1	6
ISPkr1	2
ISAzs19	6
ISRm6	2
ISAzs17	8
IS511	2
ISSpwi2	9
ISPye57	14
ISMex14	2
ISAli7	2
ISAzsp1	5
ISRm10-1	5
ISSsp4	4
ISApr14	11
ISMex8	6
ISMdi7	1
ISAzs24	5
ISAli4	2
ISAzba6	1
ISSsp2	2
ISGbe1	5
ISAzba8	3
ISHne1	5
ISNGR8	6
ISMex33	3
ISPye34	2
ISRsp12	3
ISMex29	1
ISOba1	3
ISRle12	8
ISSpma2	2
ISDsh1	2
IS868	3
ISRtr2	4
ISMno13	1
ISRm3G	1
ISMno24	14
ISRm7	3
ISBj7_B	2
ISGdi14	4
Tn5393	4
ISSpma3	1
ISMamg2	4
ISMlo2	2
ISR1	20
ISMsi1	3
ISAav1	2
ISPko4	1
ISRssp3	1
ISSfr2	8
ISBmu7	2
ISDev1	1
ISShsp1	1
ISRm31	2
IS1354	2
ISPa63	1
ISAcr2	1
IS1356	2
ISPa36	2
ISApr6	5
ISMno23	3
ISFpe1	1
ISPye19	8
ISRel5	1
ISRhru3	1
ISPye17	8
ISPve1	3
ISEc61	3
ISAli6	1
ISMlo3	1
ISArsp6	4
ISMex27	2
ISMamg1	21
ISBj11	2
ISMdi9	1
ISMex1	2
ISCARN86	1
ISJsp1	1
ISPye36	2
ISPye6	1
ISUnCu14	4
ISShsp2	1
ISGdi11	2
ISAzs35	1
ISMex28	1
ISMdi16	1
ISMex15	9
ISStma11	2
ISEli1	2
ISXau1	1
IS51	1
IS401	1
ISPsy39	2
ISVasp1	1
ISAlde2	1
ISAzs21	1
ISRsp4	1
ISPye40	2
TnAs3	5
TnAs2	3
ISMal1	2
ISUnCu7	2
ISPmar2	1
ISPaes3	1
ISAzca2	4
ISRssp10	1
ISThsp10	1
ISAli1	2
ISRle4	1
ISPye15	1
ISEc58	2
ISCARN47	1
ISXau4	1
ISRme4	1
ISPye58	1
ISMsz1	3
ISPa38	3
ISMpo10	3
ISBcen18	3
ISCc4	1
ISRm4-3	1
ISRfr1	1
ISBdi10	1
ISPpu33	1
ISBt3	1
ISMetp1	2
ISBj5_B	1
ISXo2	3
ISPye10	2
ISPpa7	1
ISMex5	1
ISAzo26	2
ISNisp6	1
ISRtr3	1
IS71	1
ISPye21	7
ISPye8	1
ISPsy43	1
ISLisp1	1
ISAzs29	1
ISMex41	1
ISMdi20	3
ISCARN69	1
ISSen2	9
ISHch1	3
ISRtr1	1
ISRm4-1	1
ISRl2	1
Acidiphilium_sp._PM
ISAcr4	1
ISAcr5	1
ISAcr1	1
ISAcr3	2
ISPso1	2
ISSpwi1	3
ISRssp11	2
ISRsp13	2
ISMch6	2
ISNha9	4
ISAcmu1	4
ISAzs19	1
ISAzs17	8
ISMex3	3
ISDev1	5
ISSpma1	3
ISMex14	3
ISPa64	3
ISSpwi2	2
ISAzs24	7
ISPpn1	1
ISApr14	2
ISAzsp1	5
ISAli7	2
ISGdi17	4
ISAan1	2
ISRtr2	6
ISPa36	2
ISHne1	7
IS868	4
ISAli4	6
ISAzba8	2
ISMex33	4
ISNGR8	1
IS1632	4
ISVasp1	1
ISGalb1	2
ISVapa3	2
IS1600	3
ISPye15	4
ISSpma2	3
ISMra3	2
ISGbe1	2
ISMex8	3
ISMmg5	2
ISRm10-1	1
TnAs2	3
ISMdi7	2
ISBj11	2
ISAli10	3
ISGdi14	5
ISSme1	1
ISDsh1	6
ISGdi8	1
ISRm3	1
IS66	1
ISMex27	4
ISPebe1	1
ISRel5	1
ISThsp10	1
ISRm31	4
ISPye44	2
ISRle12	2
ISShsp4	1
ISCte8	2
ISAfe18	1
ISSpma3	1
ISMch7	1
ISGdi12	3
ISMtsp19	1
ISCARN86	1
ISApr6	1
ISRsp3	3
ISAzvi10	2
IS1356	2
ISMex41	3
ISCsp3	2
ISRm9	1
ISBdi7	2
ISAlsp1	1
ISBmu7	3
ISPkr1	3
ISAtu5	1
IS51	1
ISPye19	1
ISNha1	2
ISRsp1	1
ISOar1	1
TnAs3	1
[truncated: 285 more rows]

## Sheet: Genomic island
Supplement Table S2C: Genomic island related sequences present in the genomes of Acidiphilium spp. identified with IslandViewer 4.
Acidiphilium_angustum_ATCC_35903
Island start	Island end	Length	Method	Gene start	Gene end	Strand	Product
55004	119216	64212	Predicted by at least one method	55004	56395	1	DNA recombination protein RmuC
55004	119216	64212	Predicted by at least one method	58524	59030	-1	FIG001353: Acetyltransferase
55004	119216	64212	Predicted by at least one method	59027	59317	-1	FIG032766: hypothetical protein
55004	119216	64212	Predicted by at least one method	59374	61197	-1	Type IV secretory pathway, VirD2 components (relaxase)
55004	119216	64212	Predicted by at least one method	61902	62108	1	hypothetical protein
55004	119216	64212	Predicted by at least one method	62190	65441	1	DEAD/DEAH box helicase-like protein
55004	119216	64212	Predicted by at least one method	65438	68929	1	Putative type IIS restriction /modification enzyme, N-terminal half
55004	119216	64212	Predicted by at least one method	69101	69391	1	hypothetical protein
55004	119216	64212	Predicted by at least one method	69480	70919	1	Bll1930 protein
55004	119216	64212	Predicted by at least one method	71303	71716	-1	Mobile element protein
55004	119216	64212	Predicted by at least one method	73214	73567	-1	COG3536: Uncharacterized protein conserved in bacteria
55004	119216	64212	Predicted by at least one method	73564	73749	-1	FIG002473: Protein YcaR in KDO2-Lipid A biosynthesis cluster
55004	119216	64212	Predicted by at least one method	73960	74535	-1	possible transcriptional regulator, TetR family
55004	119216	64212	Predicted by at least one method	75028	76719	1	Putative diheme cytochrome c-553
55004	119216	64212	Predicted by at least one method	76728	77318	1	Histone acetyltransferase HPA2 and related acetyltransferases
55004	119216	64212	Predicted by at least one method	77329	78198	1	Hydrolase, carbon-nitrogen family
55004	119216	64212	Predicted by at least one method	78195	79340	1	Lipid-A-disaccharide synthase (EC 2.4.1.182)
55004	119216	64212	Predicted by at least one method	79814	79990	-1	hypothetical protein
55004	119216	64212	Predicted by at least one method	81793	81963	1	hypothetical protein
55004	119216	64212	Predicted by at least one method	82496	82951	1	Transposase and inactivated derivatives
55004	119216	64212	Predicted by at least one method	83043	83618	-1	hypothetical protein
55004	119216	64212	Predicted by at least one method	83661	83807	1	hypothetical protein
55004	119216	64212	Predicted by at least one method	83853	85094	-1	hypothetical protein
55004	119216	64212	Predicted by at least one method	85776	87659	-1	Ribonucleotide reductase of class Ia (aerobic), alpha subunit (EC 1.17.4.1)
55004	119216	64212	Predicted by at least one method	88902	90104	-1	Aspartate aminotransferase (EC 2.6.1.1)
55004	119216	64212	Predicted by at least one method	90335	91105	-1	Enoyl-CoA hydratase (EC 4.2.1.17)
55004	119216	64212	Predicted by at least one method	91133	92215	-1	L-threonine 3-O-phosphate decarboxylase (EC 4.1.1.81)
55004	119216	64212	Predicted by at least one method	92219	93196	1	Adenosylcobinamide-phosphate synthase (EC 6.3.1.10)
55004	119216	64212	Predicted by at least one method	93180	94640	-1	Cobyric acid synthase (EC 6.3.5.10)
55004	119216	64212	Predicted by at least one method	94640	95242	-1	Cob(I)alamin adenosyltransferase (EC 2.5.1.17)
55004	119216	64212	Predicted by at least one method	95250	95843	-1	Adenosylcobinamide-phosphate guanylyltransferase (EC 2.7.7.62)
55004	119216	64212	Predicted by at least one method	96084	97247	1	Tetratricopeptide TPR_2
55004	119216	64212	Predicted by at least one method	97433	97720	-1	hypothetical protein
55004	119216	64212	Predicted by at least one method	97754	101041	-1	hypothetical protein
55004	119216	64212	Predicted by at least one method	101659	101973	1	hypothetical protein
55004	119216	64212	Predicted by at least one method	101970	103013	1	CobW GTPase involved in cobalt insertion for B12 biosynthesis
55004	119216	64212	Predicted by at least one method	103016	106384	1	CobN component of cobalt chelatase involved in B12 biosynthesis
55004	119216	64212	Predicted by at least one method	106420	107499	1	Cobalamin biosynthesis protein CobG
55004	119216	64212	Predicted by at least one method	107496	108125	1	Cobalt-precorrin-8x methylmutase (EC 5.4.1.2)
55004	119216	64212	Predicted by at least one method	108122	108847	1	Cobalt-precorrin-2 C20-methyltransferase (EC 2.1.1.130)
55004	119216	64212	Predicted by at least one method	108844	109602	1	Cobalt-precorrin-3b C17-methyltransferase
55004	119216	64212	Predicted by at least one method	109578	109691	-1	hypothetical protein
55004	119216	64212	Predicted by at least one method	109704	110546	-1	Cobalt-precorrin-6x reductase (EC 1.3.1.54)
55004	119216	64212	Predicted by at least one method	110531	111736	1	Cobalt-precorrin-6y C5-methyltransferase (EC 2.1.1.-) / Cobalt-precorrin-6y C15-methyltransferase [d
55004	119216	64212	Predicted by at least one method	111739	112107	1	Cobalamin biosynthesis protein CbiG / Cobalt-precorrin-3b C17-methyltransferase
55004	119216	64212	Predicted by at least one method	112110	112874	1	Cobalt-precorrin-4 C11-methyltransferase (EC 2.1.1.133)
55004	119216	64212	Predicted by at least one method	112832	113953	-1	Cobalt-precorrin-6 synthase, anaerobic
55004	119216	64212	Predicted by at least one method	113996	114109	1	hypothetical protein
55004	119216	64212	Predicted by at least one method	114106	114909	1	Uroporphyrinogen-III methyltransferase (EC 2.1.1.107)
55004	119216	64212	Predicted by at least one method	114906	116246	1	Cobyrinic acid A,C-diamide synthase
55004	119216	64212	Predicted by at least one method	116243	117250	1	Nicotinate-nucleotide--dimethylbenzimidazole phosphoribosyltransferase (EC 2.4.2.21)
55004	119216	64212	Predicted by at least one method	117247	118014	1	Cobalamin synthase (EC 2.7.8.26)
55004	119216	64212	Predicted by at least one method	117977	118546	-1	Alpha-ribazole-5'-phosphate phosphatase (EC 3.1.3.73)
55004	119216	64212	Predicted by at least one method	118545	119216	1	Cobalamin biosynthesis protein BluB @ 5,6-dimethylbenzimidazole synthase, flavin destructase family
169903	174377	4474	Predicted by at least one method	169903	170385	-1	hypothetical protein
169903	174377	4474	Predicted by at least one method	170990	171967	-1	putative exported protein
169903	174377	4474	Predicted by at least one method	171975	172841	-1	Magnesium and cobalt efflux protein CorC
169903	174377	4474	Predicted by at least one method	172918	173379	-1	Metal-dependent hydrolase YbeY, involved in rRNA and/or ribosome maturation and assembly
169903	174377	4474	Predicted by at least one method	173379	174377	-1	Phosphate starvation-inducible protein PhoH, predicted ATPase
169903	174377	4474	Predicted by at least one method	174374	175747	-1	tRNA-i(6)A37 methylthiotransferase
203993	224540	20547	Predicted by at least one method	203993	204472	-1	miscellaneous; hypothetical/partial homology
203993	224540	20547	Predicted by at least one method	204472	204732	-1	hypothetical protein
203993	224540	20547	Predicted by at least one method	204759	205295	-1	hypothetical protein
203993	224540	20547	Predicted by at least one method	205289	205579	-1	hypothetical protein
203993	224540	20547	Predicted by at least one method	205567	206553	-1	hypothetical protein
203993	224540	20547	Predicted by at least one method	206587	206964	-1	hypothetical protein
203993	224540	20547	Predicted by at least one method	207015	207419	-1	Single-stranded DNA-binding protein
203993	224540	20547	Predicted by at least one method	207419	207787	-1	hypothetical protein
203993	224540	20547	Predicted by at least one method	207791	209239	-1	Recombinational DNA repair protein RecT (prophage associated)
203993	224540	20547	Predicted by at least one method	209407	210231	-1	hypothetical protein
203993	224540	20547	Predicted by at least one method	210242	210460	-1	hypothetical protein
203993	224540	20547	Predicted by at least one method	210697	211011	-1	hypothetical protein
203993	224540	20547	Predicted by at least one method	211310	211552	1	hypothetical protein
203993	224540	20547	Predicted by at least one method	211537	212055	-1	hypothetical protein
203993	224540	20547	Predicted by at least one method	212187	212735	-1	hypothetical protein
203993	224540	20547	Predicted by at least one method	212916	213164	-1	hypothetical protein
203993	224540	20547	Predicted by at least one method	215538	215756	1	hypothetical protein
203993	224540	20547	Predicted by at least one method	216792	217670	1	hypothetical protein
203993	224540	20547	Predicted by at least one method	217651	217977	-1	hypothetical protein
203993	224540	20547	Predicted by at least one method	218711	219052	-1	hypothetical protein
203993	224540	20547	Predicted by at least one method	219447	220337	-1	DNA polymerase III beta subunit (EC 2.7.7.7)
203993	224540	20547	Predicted by at least one method	220380	220781	-1	hypothetical protein
203993	224540	20547	Predicted by at least one method	221207	221341	-1	hypothetical protein
203993	224540	20547	Predicted by at least one method	221536	222045	-1	hypothetical protein
203993	224540	20547	Predicted by at least one method	222111	222356	-1	hypothetical protein
203993	224540	20547	Predicted by at least one method	222481	222774	-1	hypothetical protein
203993	224540	20547	Predicted by at least one method	222883	223698	1	hypothetical protein
203993	224540	20547	Predicted by at least one method	223688	224062	1	hypothetical protein
203993	224540	20547	Predicted by at least one method	224111	224335	1	hypothetical protein
203993	224540	20547	Predicted by at least one method	224328	224540	1	hypothetical protein
398104	408482	10378	Predicted by at least one method	398104	398502	-1	Flagellar basal-body rod modification protein FlgD
398104	408482	10378	Predicted by at least one method	399581	399892	1	Mobile element protein
398104	408482	10378	Predicted by at least one method	399902	400318	-1	hypothetical protein
398104	408482	10378	Predicted by at least one method	401130	401504	-1	Maltose O-acetyltransferase (EC 2.3.1.79)
398104	408482	10378	Predicted by at least one method	403248	404684	-1	hypothetical protein
398104	408482	10378	Predicted by at least one method	405209	405370	-1	hypothetical protein
398104	408482	10378	Predicted by at least one method	405459	408482	-1	Glycosyltransferase (EC 2.4.1.-)
398104	408482	10378	Predicted by at least one method	408479	408895	-1	hypothetical protein
484853	496803	11950	Predicted by at least one method	484853	485410	-1	Polyribonucleotide nucleotidyltransferase (EC 2.7.7.8)
484853	496803	11950	Predicted by at least one method	485557	486207	-1	Osmotically inducible protein Y precursor
484853	496803	11950	Predicted by at least one method	486378	487403	1	FIG00344290: hypothetical protein
484853	496803	11950	Predicted by at least one method	487420	489072	1	Long-chain-fatty-acid--CoA ligase (EC 6.2.1.3)
484853	496803	11950	Predicted by at least one method	489253	489801	-1	protein of unknown function DUF1568
484853	496803	11950	Predicted by at least one method	489990	490295	-1	transposase
484853	496803	11950	Predicted by at least one method	490440	491504	-1	hypothetical protein
484853	496803	11950	Predicted by at least one method	491589	491714	-1	hypothetical protein
484853	496803	11950	Predicted by at least one method	491722	492333	-1	Glycine-rich cell wall structural protein 1 precursor
484853	496803	11950	Predicted by at least one method	492699	493457	-1	PEP-CTERM sorting domain-containing protein
484853	496803	11950	Predicted by at least one method	494056	494523	1	hypothetical protein
484853	496803	11950	Predicted by at least one method	494549	495520	-1	FIG004453: protein YceG like
484853	496803	11950	Predicted by at least one method	495535	496803	-1	3-oxoacyl-[acyl-carrier-protein] synthase, KASII (EC 2.3.1.179)
581982	589484	7502	Predicted by at least one method	581982	583049	1	O-methyltransferase
581982	589484	7502	Predicted by at least one method	583419	583577	1	hypothetical protein
581982	589484	7502	Predicted by at least one method	583688	584152	1	hypothetical protein
581982	589484	7502	Predicted by at least one method	584751	584939	1	hypothetical protein
581982	589484	7502	Predicted by at least one method	585709	586335	-1	Transposase and inactivated derivatives
581982	589484	7502	Predicted by at least one method	587394	587828	1	LSU ribosomal protein L11p (L12e)
581982	589484	7502	Predicted by at least one method	587831	588523	1	LSU ribosomal protein L1p (L10Ae)
581982	589484	7502	Predicted by at least one method	588936	589484	1	LSU ribosomal protein L10p (P0)
1109786	1114460	4674	Predicted by at least one method	1109786	1109902	-1	hypothetical protein
1109786	1114460	4674	Predicted by at least one method	1109891	1110952	1	ADA regulatory protein / Methylated-DNA--protein-cysteine methyltransferase (EC 2.1.1.63)
1109786	1114460	4674	Predicted by at least one method	1110949	1111641	1	FIG00455822: hypothetical protein
1109786	1114460	4674	Predicted by at least one method	1111764	1112561	1	acetyltransferase (GNAT) family protein
1109786	1114460	4674	Predicted by at least one method	1114263	1114460	1	hypothetical protein
1109786	1114460	4674	Predicted by at least one method	1114457	1114852	1	PIN domain protein
1163943	1168479	4536	Predicted by at least one method	1163943	1164749	-1	Exodeoxyribonuclease III (EC 3.1.11.2)
1163943	1168479	4536	Predicted by at least one method	1164746	1165429	-1	Fumarylacetoacetate hydrolase family protein
1163943	1168479	4536	Predicted by at least one method	1165465	1166151	-1	Para-aminobenzoate synthase, amidotransferase component (EC 2.6.1.85)
1163943	1168479	4536	Predicted by at least one method	1166287	1166685	-1	Outer membrane lipoprotein carrier protein LolA
1163943	1168479	4536	Predicted by at least one method	1166940	1167317	-1	Transcriptional regulator, MarR family
1163943	1168479	4536	Predicted by at least one method	1167565	1168479	-1	Peptidase B (EC 3.4.11.23)
1173894	1182719	8825	Predicted by at least one method	1173894	1174037	1	hypothetical protein
1173894	1182719	8825	Predicted by at least one method	1174559	1175308	-1	COG1496: Uncharacterized conserved protein
1173894	1182719	8825	Predicted by at least one method	1175293	1176255	-1	COG1565: Uncharacterized conserved protein
1173894	1182719	8825	Predicted by at least one method	1176279	1177106	-1	Prolipoprotein diacylglyceryl transferase (EC 2.4.99.-)
1173894	1182719	8825	Predicted by at least one method	1177103	1178083	-1	ADP-L-glycero-D-manno-heptose-6-epimerase (EC 5.1.3.20)
1173894	1182719	8825	Predicted by at least one method	1178145	1178456	1	FIG018229: hypothetical protein
1173894	1182719	8825	Predicted by at least one method	1179025	1180032	-1	Bifunctional protein: zinc-containing alcohol dehydrogenase; quinone oxidoreductase ( NADPH:quinone
1173894	1182719	8825	Predicted by at least one method	1180077	1180787	-1	Putative predicted metal-dependent hydrolase
1173894	1182719	8825	Predicted by at least one method	1180784	1181251	-1	conserved protein of unknown function; putative YcgN protein
1173894	1182719	8825	Predicted by at least one method	1181290	1182033	-1	FIG00344728: hypothetical protein
1173894	1182719	8825	Predicted by at least one method	1182093	1182719	-1	Alpha-ribazole-5'-phosphate phosphatase (EC 3.1.3.73)
1296230	1307485	11255	Predicted by at least one method	1295343	1296233	1	Rare lipoprotein A precursor
1296230	1307485	11255	Predicted by at least one method	1296230	1296862	1	Thymidylate kinase (EC 2.7.4.9)
1296230	1307485	11255	Predicted by at least one method	1296859	1297827	1	DNA polymerase III delta prime subunit (EC 2.7.7.7)
1296230	1307485	11255	Predicted by at least one method	1297824	1299359	1	Methionyl-tRNA synthetase (EC 6.1.1.10)
1296230	1307485	11255	Predicted by at least one method	1299552	1299869	-1	Predicted endonuclease containing a URI domain
1296230	1307485	11255	Predicted by at least one method	1300243	1300356	-1	hypothetical protein
1296230	1307485	11255	Predicted by at least one method	1300381	1300503	-1	hypothetical protein
1296230	1307485	11255	Predicted by at least one method	1302035	1302262	1	Transposase and inactivated derivatives
1296230	1307485	11255	Predicted by at least one method	1303003	1303122	-1	hypothetical protein
1296230	1307485	11255	Predicted by at least one method	1303946	1305493	-1	Multidrug resistance protein B
1296230	1307485	11255	Predicted by at least one method	1305558	1306901	-1	Cytosine deaminase (EC 3.5.4.1)
1296230	1307485	11255	Predicted by at least one method	1306898	1307485	-1	Pyridoxamine 5'-phosphate oxidase (EC 1.4.3.5)
1410631	1416935	6304	Predicted by at least one method	1410631	1411566	1	Hydrogen peroxide-inducible genes activator
1410631	1416935	6304	Predicted by at least one method	1411712	1412401	1	Protein of unknown function DUF374
1410631	1416935	6304	Predicted by at least one method	1412392	1413630	1	3-deoxy-D-manno-octulosonic-acid transferase (EC 2.-.-.-)
1410631	1416935	6304	Predicted by at least one method	1413630	1414580	1	Tetraacyldisaccharide 4'-kinase (EC 2.7.1.130)
1410631	1416935	6304	Predicted by at least one method	1414577	1415494	1	Lipid A biosynthesis lauroyl acyltransferase (EC 2.3.1.-)
1410631	1416935	6304	Predicted by at least one method	1415526	1416935	1	amino acid permease family protein
1705280	1709468	4188	Predicted by at least one method	1705280	1705801	1	Sigma-fimbriae tip adhesin
1705280	1709468	4188	Predicted by at least one method	1705902	1706663	1	Sigma-fimbriae chaperone protein
1705280	1709468	4188	Predicted by at least one method	1706698	1709010	1	Sigma-fimbriae usher protein
1705280	1709468	4188	Predicted by at least one method	1709079	1709468	1	Sigma-fimbriae tip adhesin
1802180	1827732	25552	Predicted by at least one method	1802180	1804429	1	Endoglucanase (EC 3.2.1.4)
1802180	1827732	25552	Predicted by at least one method	1804483	1804797	1	hypothetical protein
1802180	1827732	25552	Predicted by at least one method	1804794	1804997	1	hypothetical protein
1802180	1827732	25552	Predicted by at least one method	1805071	1806306	1	hypothetical protein
1802180	1827732	25552	Predicted by at least one method	1806426	1806593	1	hypothetical protein
1802180	1827732	25552	Predicted by at least one method	1806655	1807125	1	hypothetical protein
1802180	1827732	25552	Predicted by at least one method	1807224	1807424	1	hypothetical protein
1802180	1827732	25552	Predicted by at least one method	1807432	1812735	1	Gene Transfer Agent tail tape measure ## ORFG11
1802180	1827732	25552	Predicted by at least one method	1812739	1813095	1	hypothetical protein
1802180	1827732	25552	Predicted by at least one method	1814223	1814975	1	Phage minor tail protein #Phage minor tail protein L
1802180	1827732	25552	Predicted by at least one method	1814975	1815751	1	Phage tail assembly protein
1802180	1827732	25552	Predicted by at least one method	1815738	1825064	1	Phage tail fiber protein #Phage host specificity protein J
1802180	1827732	25552	Predicted by at least one method	1825264	1825500	1	hypothetical protein
1802180	1827732	25552	Predicted by at least one method	1825504	1826700	-1	putative virulence protein
1802180	1827732	25552	Predicted by at least one method	1826753	1827055	1	hypothetical protein
1802180	1827732	25552	Predicted by at least one method	1827052	1827732	1	hypothetical protein
2163690	2167753	4063	Predicted by at least one method	2163690	2163812	1	hypothetical protein
2163690	2167753	4063	Predicted by at least one method	2164738	2166795	-1	glycosyl transferase group 1
2163690	2167753	4063	Predicted by at least one method	2166887	2167753	-1	glycosyl transferase, group 1 family protein
2535319	2564137	28818	Predicted by at least one method	2535319	2535489	-1	Mobile element protein
2535319	2564137	28818	Predicted by at least one method	2535629	2536204	-1	Nucleoside-diphosphate-sugar pyrophosphorylase involved in lipopolysaccharide biosynthesis/translati
2535319	2564137	28818	Predicted by at least one method	2536381	2537994	-1	capsular polysaccharide biosynthesis protein
2535319	2564137	28818	Predicted by at least one method	2537991	2538146	-1	capsular polysaccharide biosynthesis protein, putative
2535319	2564137	28818	Predicted by at least one method	2538637	2540082	-1	hypothetical protein
2535319	2564137	28818	Predicted by at least one method	2540326	2540535	-1	hypothetical protein
2535319	2564137	28818	Predicted by at least one method	2540563	2541066	1	HD phosphohydrolase-like protein
2535319	2564137	28818	Predicted by at least one method	2541090	2541824	-1	Transcriptional regulator PhnF
2535319	2564137	28818	Predicted by at least one method	2541922	2543046	-1	Metal-dependent hydrolase involved in phosphonate metabolism
2535319	2564137	28818	Predicted by at least one method	2543043	2543750	-1	Phosphonates transport ATP-binding protein PhnL
2535319	2564137	28818	Predicted by at least one method	2543759	2544526	-1	Phosphonates transport ATP-binding protein PhnK
2535319	2564137	28818	Predicted by at least one method	2544523	2545356	-1	PhnJ protein
2535319	2564137	28818	Predicted by at least one method	2545343	2546434	-1	PhnI protein
2535319	2564137	28818	Predicted by at least one method	2546436	2546996	-1	PhnH protein
2535319	2564137	28818	Predicted by at least one method	2546996	2547475	-1	PhnG protein
2535319	2564137	28818	Predicted by at least one method	2547546	2548919	-1	Inorganic phosphate transporter
2535319	2564137	28818	Predicted by at least one method	2549294	2549836	1	hypothetical protein
2535319	2564137	28818	Predicted by at least one method	2549887	2552232	-1	TonB-dependent receptor
2535319	2564137	28818	Predicted by at least one method	2552326	2554413	-1	Acid phosphatase precursor
2535319	2564137	28818	Predicted by at least one method	2554485	2555288	-1	General secretion pathway protein K
2535319	2564137	28818	Predicted by at least one method	2555285	2557588	-1	General secretion pathway protein D
2535319	2564137	28818	Predicted by at least one method	2557589	2558110	-1	General secretion pathway protein N
2535319	2564137	28818	Predicted by at least one method	2558107	2558706	-1	General secretion pathway protein M
2535319	2564137	28818	Predicted by at least one method	2558693	2559706	-1	General secretion pathway protein L
2535319	2564137	28818	Predicted by at least one method	2559756	2560346	-1	General secretion pathway protein J
2535319	2564137	28818	Predicted by at least one method	2560343	2560720	-1	prepilin-type cleavage/methylation domain-containing protein
2535319	2564137	28818	Predicted by at least one method	2560698	2561156	-1	General secretion pathway protein H
2535319	2564137	28818	Predicted by at least one method	2561146	2562399	-1	General secretion pathway protein F
2535319	2564137	28818	Predicted by at least one method	2562482	2564137	-1	General secretion pathway protein E
2629341	2651104	21763	Predicted by at least one method	2627168	2629351	1	Polyphosphate kinase (EC 2.7.4.1)
2629341	2651104	21763	Predicted by at least one method	2629341	2629469	-1	hypothetical protein
2629341	2651104	21763	Predicted by at least one method	2629989	2630108	-1	hypothetical protein
2629341	2651104	21763	Predicted by at least one method	2630227	2630580	-1	hypothetical protein
2629341	2651104	21763	Predicted by at least one method	2630585	2632720	-1	FIG00344124: hypothetical protein
2629341	2651104	21763	Predicted by at least one method	2632732	2634624	-1	Flagellar hook-length control protein FliK
2629341	2651104	21763	Predicted by at least one method	2634669	2637212	-1	Outer membrane autotransporter barrel
2629341	2651104	21763	Predicted by at least one method	2637223	2637714	-1	hypothetical protein
2629341	2651104	21763	Predicted by at least one method	2637730	2639028	-1	PE-PGRS FAMILY PROTEIN
2629341	2651104	21763	Predicted by at least one method	2639035	2639649	-1	FIG00344553: hypothetical protein
2629341	2651104	21763	Predicted by at least one method	2639716	2640840	-1	FIG00344175: hypothetical protein
2629341	2651104	21763	Predicted by at least one method	2640915	2641277	-1	Putative phage tail protein
2629341	2651104	21763	Predicted by at least one method	2641277	2641825	-1	Phage-related baseplate assembly protein
2629341	2651104	21763	Predicted by at least one method	2641822	2642820	-1	Phage protein D
2629341	2651104	21763	Predicted by at least one method	2642840	2643019	-1	hypothetical protein
2629341	2651104	21763	Predicted by at least one method	2643028	2643714	-1	Putative phage protein
2629341	2651104	21763	Predicted by at least one method	2643730	2644083	-1	FIG00344354: hypothetical protein
2629341	2651104	21763	Predicted by at least one method	2644746	2644898	-1	hypothetical protein
2629341	2651104	21763	Predicted by at least one method	2644913	2645218	-1	FIG00344549: hypothetical protein
2629341	2651104	21763	Predicted by at least one method	2645215	2645643	-1	Putative phage protein
2629341	2651104	21763	Predicted by at least one method	2645656	2647212	-1	Phage tail sheath protein
2629341	2651104	21763	Predicted by at least one method	2647216	2647353	-1	hypothetical protein
2629341	2651104	21763	Predicted by at least one method	2647363	2648211	-1	Putative phage protein
2629341	2651104	21763	Predicted by at least one method	2648208	2648807	-1	FIG00344749: hypothetical protein
2629341	2651104	21763	Predicted by at least one method	2648860	2649264	-1	Putative phage protein
2629341	2651104	21763	Predicted by at least one method	2649266	2649523	-1	hypothetical protein
2629341	2651104	21763	Predicted by at least one method	2649584	2650906	-1	Putative phage protein
2629341	2651104	21763	Predicted by at least one method	2650922	2651104	1	hypothetical protein
2629341	2651104	21763	Predicted by at least one method	2651098	2651505	-1	hypothetical protein
2899051	2903528	4477	Predicted by at least one method	2899051	2899794	-1	Gamma-glutamyl-GABA hydrolase (EC 3.5.1.94)
2899051	2903528	4477	Predicted by at least one method	2899824	2901029	-1	Multidrug resistance transporter, Bcr/CflA family
2899051	2903528	4477	Predicted by at least one method	2901101	2901580	-1	hypothetical protein
2899051	2903528	4477	Predicted by at least one method	2902409	2902738	1	hypothetical protein
2899051	2903528	4477	Predicted by at least one method	2903217	2903528	-1	Mobile element protein
3540779	3553639	12860	Predicted by at least one method	3539302	3540789	1	capsular polysaccharide biosynthesis protein
3540779	3553639	12860	Predicted by at least one method	3540779	3541783	1	putative glycosyltransferase
3540779	3553639	12860	Predicted by at least one method	3542001	3544127	-1	DNA internalization-related competence protein ComEC/Rec2
3540779	3553639	12860	Predicted by at least one method	3544233	3544982	-1	Oxidoreductase, short chain dehydrogenase/reductase family
3540779	3553639	12860	Predicted by at least one method	3545007	3545138	-1	Inosine-uridine preferring nucleoside hydrolase (EC 3.2.2.1)
3540779	3553639	12860	Predicted by at least one method	3545162	3546151	-1	Nucleoside-diphosphate-sugar epimerases
3540779	3553639	12860	Predicted by at least one method	3547720	3547887	1	Mobile element protein
3540779	3553639	12860	Predicted by at least one method	3547904	3549607	-1	hypothetical protein
3540779	3553639	12860	Predicted by at least one method	3550272	3550559	1	Mobile element protein
3540779	3553639	12860	Predicted by at least one method	3550990	3551466	1	hypothetical protein
3540779	3553639	12860	Predicted by at least one method	3551571	3551714	-1	hypothetical protein
3540779	3553639	12860	Predicted by at least one method	3552478	3553107	-1	DNA-3-methyladenine glycosylase II (EC 3.2.2.21)
3540779	3553639	12860	Predicted by at least one method	3553121	3553639	-1	Bll0448 protein
3616981	3660644	43663	Predicted by at least one method	3616981	3617136	-1	hypothetical protein
3616981	3660644	43663	Predicted by at least one method	3618628	3619473	1	Sulfate adenylyltransferase subunit 2 (EC 2.7.7.4)
3616981	3660644	43663	Predicted by at least one method	3619473	3620342	1	FIG00961355: hypothetical protein
3616981	3660644	43663	Predicted by at least one method	3620469	3620606	1	hypothetical protein
3616981	3660644	43663	Predicted by at least one method	3622375	3622515	1	Mobile element protein
3616981	3660644	43663	Predicted by at least one method	3622985	3624868	1	hypothetical protein
3616981	3660644	43663	Predicted by at least one method	3624861	3626006	1	FIG00344232: hypothetical protein
3616981	3660644	43663	Predicted by at least one method	3626237	3626563	1	hypothetical protein
3616981	3660644	43663	Predicted by at least one method	3628032	3630239	1	putative phage-related protein
3616981	3660644	43663	Predicted by at least one method	3635829	3635951	-1	hypothetical protein
3616981	3660644	43663	Predicted by at least one method	3639773	3639961	-1	hypothetical protein
3616981	3660644	43663	Predicted by at least one method	3643193	3643453	-1	hypothetical protein
3616981	3660644	43663	Predicted by at least one method	3645338	3646108	-1	Inner membrane protein forms channel for type IV secretion of T-DNA complex, VirB8
3616981	3660644	43663	Predicted by at least one method	3647692	3648378	-1	Assimilatory nitrate reductase large subunit (EC:1.7.99.4)
3616981	3660644	43663	Predicted by at least one method	3652217	3652426	1	hypothetical protein
3616981	3660644	43663	Predicted by at least one method	3656866	3657240	1	Transposase
3616981	3660644	43663	Predicted by at least one method	3659874	3660080	-1	Cold shock protein CspA
3616981	3660644	43663	Predicted by at least one method	3660324	3660644	-1	ATP-dependent Clp protease adaptor protein ClpS
3696110	3720195	24085	Predicted by at least one method	3696110	3696454	-1	Mobile element protein
3696110	3720195	24085	Predicted by at least one method	3701481	3701870	-1	Transposase and inactivated derivatives
3696110	3720195	24085	Predicted by at least one method	3703479	3703685	-1	hypothetical protein
3696110	3720195	24085	Predicted by at least one method	3703993	3704334	1	hypothetical protein
3696110	3720195	24085	Predicted by at least one method	3705827	3706066	1	Site-specific recombinase, resolvase family
3696110	3720195	24085	Predicted by at least one method	3711105	3711311	1	hypothetical protein
3696110	3720195	24085	Predicted by at least one method	3711352	3711612	1	putative ORF-2
3696110	3720195	24085	Predicted by at least one method	3711567	3711899	1	hypothetical protein
3696110	3720195	24085	Predicted by at least one method	3715014	3715217	-1	hypothetical protein
3696110	3720195	24085	Predicted by at least one method	3715741	3715998	1	Msl9076 protein
3696110	3720195	24085	Predicted by at least one method	3716177	3716755	1	Mobile element protein
3696110	3720195	24085	Predicted by at least one method	3716752	3717171	1	Uncharacterized protein sll1880 (YjbQ family)
3696110	3720195	24085	Predicted by at least one method	3719932	3720195	1	hypothetical protein
3696110	3720195	24085	Predicted by at least one method	3720168	3720842	-1	DUF1109 domain-containing protein
3764894	3769877	4983	Predicted by at least one method	3764894	3765022	1	hypothetical protein
3764894	3769877	4983	Predicted by at least one method	3765476	3765934	-1	Chromosome (plasmid) partitioning protein ParA
3764894	3769877	4983	Predicted by at least one method	3767179	3767340	-1	hypothetical protein
3764894	3769877	4983	Predicted by at least one method	3767376	3767717	-1	hypothetical protein
3764894	3769877	4983	Predicted by at least one method	3769263	3769544	1	HigB toxin protein
3764894	3769877	4983	Predicted by at least one method	3769557	3769877	1	HigA protein (antitoxin to HigB)
3809311	3818697	9386	Predicted by at least one method	3809311	3809514	-1	hypothetical protein
3809311	3818697	9386	Predicted by at least one method	3809479	3811128	1	ATP-dependent DNA helicase RecQ
3809311	3818697	9386	Predicted by at least one method	3813379	3814224	-1	Mobile element protein
3809311	3818697	9386	Predicted by at least one method	3817780	3818697	1	Ribose ABC transport system, permease protein RbsC (TC 3.A.1.2.1)
3817780	3874097	56317	Predicted by at least one method	3820260	3820712	-1	TPR domain/radical SAM/B12 binding domain protein
3817780	3874097	56317	Predicted by at least one method	3820709	3820861	-1	hypothetical protein
3817780	3874097	56317	Predicted by at least one method	3820904	3821326	1	hypothetical protein
3817780	3874097	56317	Predicted by at least one method	3821487	3822869	1	Mobile element protein
3817780	3874097	56317	Predicted by at least one method	3822866	3823711	1	General secretion pathway protein A
3817780	3874097	56317	Predicted by at least one method	3823708	3824661	1	DNA primase/helicase, phage-associated
3817780	3874097	56317	Predicted by at least one method	3826436	3826909	1	Single-stranded DNA-binding protein
3817780	3874097	56317	Predicted by at least one method	3827008	3827259	1	hypothetical protein
3817780	3874097	56317	Predicted by at least one method	3827310	3827627	1	hypothetical protein
3817780	3874097	56317	Predicted by at least one method	3827609	3827824	1	hypothetical protein
3817780	3874097	56317	Predicted by at least one method	3827915	3828277	1	hypothetical protein
3817780	3874097	56317	Predicted by at least one method	3828396	3828827	1	hypothetical protein
3817780	3874097	56317	Predicted by at least one method	3828872	3829579	-1	Hydrogen peroxide-inducible genes activator
3817780	3874097	56317	Predicted by at least one method	3829861	3831420	1	NADH dehydrogenase, subunit 5
3817780	3874097	56317	Predicted by at least one method	3831439	3833865	1	Hypothetical transmembrane protein coupled to NADH-ubiquinone oxidoreductase chain 5 homolog
3817780	3874097	56317	Predicted by at least one method	3834142	3834309	-1	hypothetical protein
3817780	3874097	56317	Predicted by at least one method	3836868	3837020	1	hypothetical protein
3817780	3874097	56317	Predicted by at least one method	3840886	3841053	1	hypothetical protein
3817780	3874097	56317	Predicted by at least one method	3842685	3842966	-1	hypothetical protein
3817780	3874097	56317	Predicted by at least one method	3842952	3845234	1	Conjugal transfer protein TraA
3817780	3874097	56317	Predicted by at least one method	3847046	3847186	1	hypothetical protein
3817780	3874097	56317	Predicted by at least one method	3847179	3847307	-1	hypothetical protein
3817780	3874097	56317	Predicted by at least one method	3847715	3848248	-1	hypothetical protein
3817780	3874097	56317	Predicted by at least one method	3848307	3848618	1	hypothetical protein
3817780	3874097	56317	Predicted by at least one method	3848723	3850936	-1	hypothetical protein
3817780	3874097	56317	Predicted by at least one method	3851115	3851357	1	hypothetical protein
3817780	3874097	56317	Predicted by at least one method	3851629	3852183	-1	hypothetical protein
3817780	3874097	56317	Predicted by at least one method	3852266	3852508	-1	hypothetical protein
3817780	3874097	56317	Predicted by at least one method	3852682	3853149	-1	hypothetical protein
3817780	3874097	56317	Predicted by at least one method	3853146	3853763	-1	hypothetical protein
3817780	3874097	56317	Predicted by at least one method	3853763	3854374	-1	hypothetical protein
3817780	3874097	56317	Predicted by at least one method	3854374	3854811	-1	hypothetical protein
3817780	3874097	56317	Predicted by at least one method	3854885	3856384	-1	conserved hypothetical protein, putative phage associated protein
3817780	3874097	56317	Predicted by at least one method	3856385	3856597	1	hypothetical protein
3817780	3874097	56317	Predicted by at least one method	3856594	3857943	-1	hypothetical protein
3817780	3874097	56317	Predicted by at least one method	3858147	3863972	-1	hypothetical protein
3817780	3874097	56317	Predicted by at least one method	3863972	3864580	-1	hypothetical protein
3817780	3874097	56317	Predicted by at least one method	3864592	3865572	-1	hypothetical protein
3817780	3874097	56317	Predicted by at least one method	3865723	3865881	1	hypothetical protein
3817780	3874097	56317	Predicted by at least one method	3866423	3866836	-1	hypothetical protein
3817780	3874097	56317	Predicted by at least one method	3866922	3867074	-1	hypothetical protein
3817780	3874097	56317	Predicted by at least one method	3868193	3868363	-1	hypothetical protein
3817780	3874097	56317	Predicted by at least one method	3868645	3868848	-1	hypothetical protein
3817780	3874097	56317	Predicted by at least one method	3868845	3869135	-1	hypothetical protein
3817780	3874097	56317	Predicted by at least one method	3869173	3869403	-1	hypothetical protein
3817780	3874097	56317	Predicted by at least one method	3869400	3870287	-1	Phage protein
3817780	3874097	56317	Predicted by at least one method	3871238	3871396	-1	hypothetical protein
3817780	3874097	56317	Predicted by at least one method	3871463	3871750	-1	hypothetical protein
3817780	3874097	56317	Predicted by at least one method	3871725	3874097	-1	hypothetical protein
3909131	3918651	9520	Predicted by at least one method	3909131	3909277	1	hypothetical protein
3909131	3918651	9520	Predicted by at least one method	3915257	3917152	1	Monoamine oxidase (1.4.3.4)
3909131	3918651	9520	Predicted by at least one method	3917287	3918651	1	amino acid permease-associated region
3952394	3964585	12191	Predicted by at least one method	3952394	3952663	1	DNA-binding protein HU-beta
3952394	3964585	12191	Predicted by at least one method	3953714	3955015	-1	Mobile element protein
3952394	3964585	12191	Predicted by at least one method	3958500	3960206	-1	Methyl-accepting chemotaxis protein
3952394	3964585	12191	Predicted by at least one method	3961536	3961769	1	hypothetical protein
3952394	3964585	12191	Predicted by at least one method	3963806	3963994	-1	hypothetical protein
3952394	3964585	12191	Predicted by at least one method	3964277	3964585	1	Plasmid replication protein RepC
3999827	4017047	17220	Predicted by at least one method	3999827	4000126	-1	HigA protein (antitoxin to HigB)
3999827	4017047	17220	Predicted by at least one method	4000140	4000418	-1	HigB toxin protein
3999827	4017047	17220	Predicted by at least one method	4000837	4001427	1	Mobile element protein
3999827	4017047	17220	Predicted by at least one method	4001382	4001600	-1	Transposase
3999827	4017047	17220	Predicted by at least one method	4001625	4001969	1	Mobile element protein
3999827	4017047	17220	Predicted by at least one method	4002097	4002981	-1	Oxidoreductase (EC 1.1.1.-)
3999827	4017047	17220	Predicted by at least one method	4003332	4004096	-1	Transcriptional regulator, DeoR family
3999827	4017047	17220	Predicted by at least one method	4004093	4005115	-1	4-hydroxythreonine-4-phosphate dehydrogenase (EC 1.1.1.262)
3999827	4017047	17220	Predicted by at least one method	4005112	4006407	-1	Candidate type III effector Hop protein
3999827	4017047	17220	Predicted by at least one method	4006900	4007085	1	hypothetical protein
3999827	4017047	17220	Predicted by at least one method	4007674	4008084	1	Mobile element protein
3999827	4017047	17220	Predicted by at least one method	4008960	4009919	1	Ribose ABC transporter, periplasmic ribose-binding protein RbsB (TC 3.A.1.2.1)
3999827	4017047	17220	Predicted by at least one method	4010004	4011530	1	Ribose transport ATP-binding protein rbsA
3999827	4017047	17220	Predicted by at least one method	4011691	4012521	1	Nucleoside ABC transporter, permease protein 1
3999827	4017047	17220	Predicted by at least one method	4012650	4013504	1	RbsC-4, ribose ABC transporter, permease protein
3999827	4017047	17220	Predicted by at least one method	4014735	4015928	-1	probable 1,4-butanediol diacrylate esterase
3999827	4017047	17220	Predicted by at least one method	4016202	4017047	-1	putative 2-pyrone-4,6-dicarboxylic acid hydrolase
4076600	4093548	16948	Predicted by at least one method	4076600	4077877	1	hypothetical protein
4076600	4093548	16948	Predicted by at least one method	4079434	4080411	1	Type I restriction-modification system, DNA-methyltransferase subunit M (EC 2.1.1.72)
4076600	4093548	16948	Predicted by at least one method	4084029	4084337	-1	hypothetical protein
4076600	4093548	16948	Predicted by at least one method	4088641	4088766	1	hypothetical protein
4076600	4093548	16948	Predicted by at least one method	4093234	4093548	1	putative mobilization protein MobS
4121030	4163931	42901	Predicted by at least one method	4121030	4121350	1	Death on curing protein, Doc toxin
4121030	4163931	42901	Predicted by at least one method	4126932	4127372	1	Possible restriction /modification enzyme
4121030	4163931	42901	Predicted by at least one method	4127362	4128183	1	hypothetical protein
4121030	4163931	42901	Predicted by at least one method	4129324	4130034	-1	IncW plasmid conjugative relaxase protein TrwC (TraI homolog)
4121030	4163931	42901	Predicted by at least one method	4130036	4130398	-1	hypothetical protein
4121030	4163931	42901	Predicted by at least one method	4130463	4131320	-1	Phage antirepressor protein
4121030	4163931	42901	Predicted by at least one method	4131858	4131971	1	hypothetical protein
4121030	4163931	42901	Predicted by at least one method	4132271	4132405	1	hypothetical protein
4121030	4163931	42901	Predicted by at least one method	4132527	4133345	1	hypothetical protein
4121030	4163931	42901	Predicted by at least one method	4133440	4134096	1	hypothetical protein
4121030	4163931	42901	Predicted by at least one method	4134161	4134649	1	hypothetical protein
4121030	4163931	42901	Predicted by at least one method	4134917	4135444	1	hypothetical protein
4121030	4163931	42901	Predicted by at least one method	4135731	4136210	-1	hypothetical protein
4121030	4163931	42901	Predicted by at least one method	4137209	4137781	1	hypothetical protein
4121030	4163931	42901	Predicted by at least one method	4138066	4138542	1	hypothetical protein
4121030	4163931	42901	Predicted by at least one method	4138731	4138847	1	hypothetical protein
4121030	4163931	42901	Predicted by at least one method	4139364	4139519	-1	hypothetical protein
4121030	4163931	42901	Predicted by at least one method	4140405	4140650	-1	hypothetical protein
4121030	4163931	42901	Predicted by at least one method	4142328	4142789	-1	hypothetical protein
4121030	4163931	42901	Predicted by at least one method	4143065	4143349	1	hypothetical protein
4121030	4163931	42901	Predicted by at least one method	4143508	4144056	1	hypothetical protein
4121030	4163931	42901	Predicted by at least one method	4144123	4145136	-1	hypothetical protein
4121030	4163931	42901	Predicted by at least one method	4145541	4146095	1	hypothetical protein
4121030	4163931	42901	Predicted by at least one method	4146096	4146332	-1	hypothetical protein
4121030	4163931	42901	Predicted by at least one method	4146357	4147010	-1	hypothetical protein
4121030	4163931	42901	Predicted by at least one method	4147285	4147680	-1	Single-stranded DNA-binding protein
4121030	4163931	42901	Predicted by at least one method	4149289	4150083	-1	Transmembrane regulator protein PrtR
4121030	4163931	42901	Predicted by at least one method	4150080	4150589	-1	RNA polymerase sigma-54 factor RpoN
4121030	4163931	42901	Predicted by at least one method	4151044	4151283	1	putative exported protein
4121030	4163931	42901	Predicted by at least one method	4151394	4152836	1	Surface antigen gene
4121030	4163931	42901	Predicted by at least one method	4152942	4153487	1	hypothetical protein
4121030	4163931	42901	Predicted by at least one method	4153841	4154743	1	collagen triple helix repeat domain protein
4121030	4163931	42901	Predicted by at least one method	4156135	4156875	1	Peptide methionine sulfoxide reductase MsrA (EC 1.8.4.11)
4121030	4163931	42901	Predicted by at least one method	4157521	4157925	1	hypothetical protein
4121030	4163931	42901	Predicted by at least one method	4159240	4159629	-1	hypothetical protein
4121030	4163931	42901	Predicted by at least one method	4159626	4159976	-1	transcriptional regulator
4121030	4163931	42901	Predicted by at least one method	4162266	4162385	-1	hypothetical protein
4121030	4163931	42901	Predicted by at least one method	4162966	4163931	1	Hypothetical protein in Cyanoglobin locus
4180131	4185922	5791	Predicted by at least one method	4180131	4180295	1	hypothetical protein
4180131	4185922	5791	Predicted by at least one method	4181037	4181150	-1	hypothetical protein
4180131	4185922	5791	Predicted by at least one method	4182503	4182940	1	Mobile element protein
4180131	4185922	5791	Predicted by at least one method	4185689	4185922	-1	hypothetical protein
4211663	4218043	6380	Predicted by at least one method	4211663	4211974	1	Ribose ABC transport system, permease protein RbsC (TC 3.A.1.2.1)
4211663	4218043	6380	Predicted by at least one method	4216201	4216431	1	hypothetical protein
4211663	4218043	6380	Predicted by at least one method	4216589	4218043	-1	hypothetical protein
4251641	4285194	33553	Predicted by at least one method	4250929	4251660	1	Peptidoglycan hydrolase VirB1, involved in T-DNA transfer
4251641	4285194	33553	Predicted by at least one method	4251641	4252021	1	Major pilus subunit of type IV secretion complex, VirB2
4251641	4285194	33553	Predicted by at least one method	4252025	4252402	1	Inner membrane protein forms channel for type IV secretion of T-DNA complex, VirB3
4251641	4285194	33553	Predicted by at least one method	4253598	4253828	1	Mobile element protein
4251641	4285194	33553	Predicted by at least one method	4253939	4254862	-1	Tartrate-resistant acid phosphatase type 5 precursor (EC 3.1.3.2)
4251641	4285194	33553	Predicted by at least one method	4254960	4255559	-1	Trp repressor binding protein
4251641	4285194	33553	Predicted by at least one method	4255617	4255733	-1	hypothetical protein
4251641	4285194	33553	Predicted by at least one method	4255749	4255886	-1	hypothetical protein
4251641	4285194	33553	Predicted by at least one method	4256072	4257838	1	hypothetical protein
4251641	4285194	33553	Predicted by at least one method	4257831	4257998	-1	hypothetical protein
4251641	4285194	33553	Predicted by at least one method	4258199	4259683	1	Exported zinc metalloprotease YfgC precursor
4251641	4285194	33553	Predicted by at least one method	4259780	4260562	1	Putative sulfate permease
4251641	4285194	33553	Predicted by at least one method	4262259	4262399	1	Mobile element protein
4251641	4285194	33553	Predicted by at least one method	4262461	4262946	1	Type I restriction-modification system, DNA-methyltransferase subunit M (EC 2.1.1.72)
4251641	4285194	33553	Predicted by at least one method	4262943	4264211	1	Type I restriction-modification system, specificity subunit S (EC 3.1.21.3)
4251641	4285194	33553	Predicted by at least one method	4264224	4267388	1	Type I restriction-modification system, restriction subunit R (EC 3.1.21.3)
4251641	4285194	33553	Predicted by at least one method	4268958	4269299	-1	Prolyl endopeptidase (EC 3.4.21.26)
4251641	4285194	33553	Predicted by at least one method	4269746	4271317	1	hypothetical protein
4251641	4285194	33553	Predicted by at least one method	4271549	4272505	-1	Site-specific recombinase XerC
4251641	4285194	33553	Predicted by at least one method	4272502	4272951	-1	Acetyltransferase (EC 2.3.1.-)
4251641	4285194	33553	Predicted by at least one method	4273939	4274847	-1	Transcriptional regulator, AraC family
4251641	4285194	33553	Predicted by at least one method	4274993	4275526	1	Probable dyhydroflavanol-4-reductase
4251641	4285194	33553	Predicted by at least one method	4277589	4279244	-1	TniA putative transposase
4251641	4285194	33553	Predicted by at least one method	4279668	4280972	1	Conjugative transfer protein TrbL
4251641	4285194	33553	Predicted by at least one method	4280977	4281660	1	Conjugative transfer protein TrbF
4251641	4285194	33553	Predicted by at least one method	4281657	4282751	1	Conjugative transfer protein TrbG
4251641	4285194	33553	Predicted by at least one method	4282748	4284052	1	Conjugative transfer protein TrbI
4251641	4285194	33553	Predicted by at least one method	4284286	4285194	-1	Transcriptional regulator
4309907	4324204	14297	Predicted by at least one method	4308987	4309925	1	Conjugal transfer protein TraA
4309907	4324204	14297	Predicted by at least one method	4309907	4310020	-1	hypothetical protein
4309907	4324204	14297	Predicted by at least one method	4313721	4314278	1	Microcystin dependent protein
4309907	4324204	14297	Predicted by at least one method	4318222	4319430	1	Oxidoreductase
4309907	4324204	14297	Predicted by at least one method	4321550	4321726	-1	hypothetical protein
4309907	4324204	14297	Predicted by at least one method	4321744	4321866	1	hypothetical protein
4309907	4324204	14297	Predicted by at least one method	4323312	4323485	-1	Mobile element protein
4309907	4324204	14297	Predicted by at least one method	4323548	4324204	-1	MloA
4335655	4356255	20600	Predicted by at least one method	4335655	4336566	1	ABC-type sugar transport systems, permease components
4335655	4356255	20600	Predicted by at least one method	4336572	4337396	1	Maltose/maltodextrin ABC transporter, permease protein MalG
4335655	4356255	20600	Predicted by at least one method	4337406	4338485	1	Glycerol-3-phosphate ABC transporter, ATP-binding protein UgpC (TC 3.A.1.1.3)
4335655	4356255	20600	Predicted by at least one method	4338482	4339213	1	Diacetyl/L-xylulose reductase (EC 1.1.1.10)
4335655	4356255	20600	Predicted by at least one method	4339470	4341419	-1	protein of unknown function DUF1524 RloF
4335655	4356255	20600	Predicted by at least one method	4341706	4342182	-1	BLUF domain protein
4335655	4356255	20600	Predicted by at least one method	4342662	4343789	-1	Serine phosphatase RsbU, regulator of sigma subunit
4335655	4356255	20600	Predicted by at least one method	4343700	4343858	1	hypothetical protein
4335655	4356255	20600	Predicted by at least one method	4343953	4344288	1	Anti-sigma F factor antagonist (spoIIAA-2); Anti-sigma B factor antagonist RsbV
4335655	4356255	20600	Predicted by at least one method	4344294	4344701	1	Serine-protein kinase RsbW (EC 2.7.11.1)
4335655	4356255	20600	Predicted by at least one method	4346846	4347382	1	hypothetical protein
4335655	4356255	20600	Predicted by at least one method	4347554	4347676	-1	hypothetical protein
4335655	4356255	20600	Predicted by at least one method	4347699	4347854	1	hypothetical protein
4335655	4356255	20600	Predicted by at least one method	4351736	4352701	-1	Mobile element protein
4335655	4356255	20600	Predicted by at least one method	4352800	4353102	-1	Mobile element protein
4335655	4356255	20600	Predicted by at least one method	4353415	4355772	1	TonB-dependent receptor
4335655	4356255	20600	Predicted by at least one method	4355869	4356255	1	Cytochrome c2
4365421	4376709	11288	Predicted by at least one method	4365421	4366248	1	FIG00344121: hypothetical protein
4365421	4376709	11288	Predicted by at least one method	4366248	4367540	1	FIG00344359: hypothetical protein
4365421	4376709	11288	Predicted by at least one method	4367618	4367929	-1	Mobile element protein
4365421	4376709	11288	Predicted by at least one method	4368933	4369820	-1	Flagellin protein FlaA
4365421	4376709	11288	Predicted by at least one method	4369918	4370985	-1	Flagellar hook-associated protein FlgL
4365421	4376709	11288	Predicted by at least one method	4370982	4372331	-1	Flagellar hook-associated protein FlgK
4365421	4376709	11288	Predicted by at least one method	4372356	4373657	-1	Flagellar hook protein FlgE
4365421	4376709	11288	Predicted by at least one method	4374180	4374293	-1	hypothetical protein
4365421	4376709	11288	Predicted by at least one method	4374982	4375557	1	Flagellar hook-length control protein FliK
4365421	4376709	11288	Predicted by at least one method	4375591	4376391	1	Flagellar basal-body rod modification protein FlgD
4365421	4376709	11288	Predicted by at least one method	4376398	4376709	-1	hypothetical protein
Acidiphilium_cryptum_JF-5
9868	18490	8622	Predicted by at least one method	9868	10911	1	Mobile element protein
9868	18490	8622	Predicted by at least one method	11140	11502	-1	Mobile element protein
9868	18490	8622	Predicted by at least one method	11943	12626	-1	Mobile element protein
9868	18490	8622	Predicted by at least one method	12824	13297	1	Mobile element protein
9868	18490	8622	Predicted by at least one method	13423	13941	1	ISSod10, transposase OrfB
9868	18490	8622	Predicted by at least one method	14156	15196	-1	Mobile element protein
9868	18490	8622	Predicted by at least one method	15296	15412	1	Mobile element protein
9868	18490	8622	Predicted by at least one method	15617	16633	-1	Mobile element protein
9868	18490	8622	Predicted by at least one method	16732	16851	1	Mobile element protein
9868	18490	8622	Predicted by at least one method	16896	17012	1	Dipeptide-binding ABC transporter, periplasmic substrate-binding component (TC 3.A.1.5.2)
9868	18490	8622	Predicted by at least one method	17054	17743	1	Dipeptide-binding ABC transporter, periplasmic substrate-binding component (TC 3.A.1.5.2)
9868	18490	8622	Predicted by at least one method	18326	18490	1	Uncharacterized protein y4jD
9868	18490	8622	Predicted by at least one method	18463	18711	-1	Mobile element protein
11140	22620	11480	Predicted by at least one method	18695	20053	-1	Na+/H+ antiporter NhaA type
11140	22620	11480	Predicted by at least one method	22309	22620	1	Gluconolactonase (EC 3.1.1.17)
25032	35766	10734	Predicted by at least one method	25032	25379	-1	Mobile element protein
25032	35766	10734	Predicted by at least one method	25666	26415	-1	hypothetical protein
25032	35766	10734	Predicted by at least one method	26921	27364	-1	Inner membrane protein YphA
25032	35766	10734	Predicted by at least one method	27382	28002	-1	Cytochrome O ubiquinol oxidase subunit II (EC 1.10.3.-)
25032	35766	10734	Predicted by at least one method	27999	29429	-1	Mercuric ion reductase (EC 1.16.1.1)
25032	35766	10734	Predicted by at least one method	29516	30799	-1	FIG00792584: hypothetical protein
25032	35766	10734	Predicted by at least one method	30805	32238	-1	Beta-xylosidase (EC 3.2.1.37)
25032	35766	10734	Predicted by at least one method	32235	33797	-1	Glucose-methanol-choline (GMC) oxidoreductase:NAD binding site
25032	35766	10734	Predicted by at least one method	33803	34612	-1	Glucose 1-dehydrogenase (EC 1.1.1.47)
25032	35766	10734	Predicted by at least one method	34699	34830	1	hypothetical protein
25032	35766	10734	Predicted by at least one method	35551	35766	1	hypothetical protein
48369	71398	23029	Predicted by at least one method	48369	50351	-1	transport protein
48369	71398	23029	Predicted by at least one method	50396	51796	-1	Poly(3-hydroxyalkanoate) depolymerase (EC 3.1.1.-)
48369	71398	23029	Predicted by at least one method	51819	51989	-1	UPF0337 protein blr1496
48369	71398	23029	Predicted by at least one method	52424	52756	-1	XRE family transcriptional regulator
48369	71398	23029	Predicted by at least one method	53111	53335	-1	hypothetical protein
48369	71398	23029	Predicted by at least one method	53349	53687	-1	hypothetical protein
48369	71398	23029	Predicted by at least one method	53739	53933	-1	hypothetical protein
48369	71398	23029	Predicted by at least one method	55649	55996	1	Mobile element protein
48369	71398	23029	Predicted by at least one method	57098	58138	1	Mobile element protein
48369	71398	23029	Predicted by at least one method	58472	59488	1	Mobile element protein
48369	71398	23029	Predicted by at least one method	59758	59874	1	Mobile element protein
48369	71398	23029	Predicted by at least one method	59956	60510	1	Mobile element protein
48369	71398	23029	Predicted by at least one method	60649	61905	-1	Mobile element protein
48369	71398	23029	Predicted by at least one method	62033	62305	1	transposase, IS4 family protein
48369	71398	23029	Predicted by at least one method	64362	64541	1	hypothetical protein
48369	71398	23029	Predicted by at least one method	64732	65721	1	Na+/H+ antiporter NhaA type
48369	71398	23029	Predicted by at least one method	65701	65847	-1	hypothetical protein
48369	71398	23029	Predicted by at least one method	65776	67458	1	Mobile element protein
48369	71398	23029	Predicted by at least one method	67609	68019	1	Na+/H+ antiporter NhaA type
48369	71398	23029	Predicted by at least one method	68003	68251	1	Mobile element protein
48369	71398	23029	Predicted by at least one method	68224	68388	-1	Uncharacterized protein y4jD
48369	71398	23029	Predicted by at least one method	68806	69588	-1	Mobile element protein
48369	71398	23029	Predicted by at least one method	69578	70021	-1	Mobile element protein
48369	71398	23029	Predicted by at least one method	70523	71398	-1	Mobile element protein
48369	71398	23029	Predicted by at least one method	71395	72897	-1	Mobile element protein
73116	86472	13356	Predicted by at least one method	73116	73307	1	hypothetical protein
73116	86472	13356	Predicted by at least one method	74089	75498	-1	hypothetical protein
73116	86472	13356	Predicted by at least one method	75537	79709	1	Chemotaxis protein methyltransferase CheR (EC 2.1.1.80)
73116	86472	13356	Predicted by at least one method	80154	81200	1	Mobile element protein
73116	86472	13356	Predicted by at least one method	81170	82048	-1	Regulator of L-galactonate catabolism YjjM
73116	86472	13356	Predicted by at least one method	82617	83825	1	Mobile element protein
73116	86472	13356	Predicted by at least one method	84454	85137	-1	Mobile element protein
73116	86472	13356	Predicted by at least one method	86018	86296	-1	Death on curing protein, Doc toxin
73116	86472	13356	Predicted by at least one method	86299	86472	-1	hypothetical protein
91393	96482	5089	Predicted by at least one method	91393	91815	-1	VapC toxin protein
91393	96482	5089	Predicted by at least one method	91815	92063	-1	VapB protein (antitoxin to VapC)
91393	96482	5089	Predicted by at least one method	92491	92628	-1	hypothetical protein
91393	96482	5089	Predicted by at least one method	92846	92965	-1	hypothetical protein
91393	96482	5089	Predicted by at least one method	93167	93382	-1	hypothetical protein
91393	96482	5089	Predicted by at least one method	93519	93635	-1	hypothetical protein
91393	96482	5089	Predicted by at least one method	94196	95404	-1	Mobile element protein
91393	96482	5089	Predicted by at least one method	95519	95839	-1	Mobile element protein
91393	96482	5089	Predicted by at least one method	96234	96482	1	hypothetical protein
91815	105076	13261	Predicted by at least one method	96950	97573	1	Mobile element protein
91815	105076	13261	Predicted by at least one method	97957	98121	1	hypothetical protein
91815	105076	13261	Predicted by at least one method	98880	99074	1	hypothetical protein
91815	105076	13261	Predicted by at least one method	99126	99464	1	Streptococcal hemagglutinin protein
91815	105076	13261	Predicted by at least one method	99478	99702	1	hypothetical protein
91815	105076	13261	Predicted by at least one method	100057	100389	1	Transcriptional regulator
91815	105076	13261	Predicted by at least one method	100824	100994	1	UPF0337 protein blr1496
91815	105076	13261	Predicted by at least one method	101017	102417	1	Poly(3-hydroxyalkanoate) depolymerase (EC 3.1.1.-)
91815	105076	13261	Predicted by at least one method	102462	104444	1	transport protein
91815	105076	13261	Predicted by at least one method	104657	105076	-1	Poly(3-hydroxyalkanoate) synthetase
104657	109294	4637	Predicted by at least one method	106952	107788	1	Putative stomatin/prohibitin-family membrane protease subunit aq_911
104657	109294	4637	Predicted by at least one method	108038	109294	1	Mobile element protein
126527	132937	6410	Predicted by at least one method	126527	126730	-1	hypothetical protein
126527	132937	6410	Predicted by at least one method	127220	128599	1	Na+/H+ antiporter NhaA type
126527	132937	6410	Predicted by at least one method	129492	130319	1	Methyltransferase type 11
126527	132937	6410	Predicted by at least one method	130377	130505	-1	hypothetical protein
126527	132937	6410	Predicted by at least one method	130581	130703	1	hypothetical protein
126527	132937	6410	Predicted by at least one method	131326	131547	-1	Zinc-binding oxidoreductase
126527	132937	6410	Predicted by at least one method	131729	132937	1	Mobile element protein
131326	152534	21208	Predicted by at least one method	133492	134994	1	Mobile element protein
131326	152534	21208	Predicted by at least one method	134991	135866	1	Mobile element protein
131326	152534	21208	Predicted by at least one method	135929	137614	-1	Mobile element protein
131326	152534	21208	Predicted by at least one method	137757	138104	1	hypothetical protein
131326	152534	21208	Predicted by at least one method	139096	144195	-1	IncW plasmid conjugative relaxase protein TrwC (TraI homolog)
131326	152534	21208	Predicted by at least one method	144189	144527	-1	FIG00343845: hypothetical protein
131326	152534	21208	Predicted by at least one method	144791	145345	1	hypothetical protein
131326	152534	21208	Predicted by at least one method	145355	146245	1	FIG00344948: hypothetical protein
131326	152534	21208	Predicted by at least one method	146242	146946	1	hypothetical protein
131326	152534	21208	Predicted by at least one method	146951	147355	1	hypothetical protein
131326	152534	21208	Predicted by at least one method	147823	148968	-1	Lead, cadmium, zinc and mercury transporting ATPase (EC 3.6.3.3) (EC 3.6.3.5); Copper-translocating
131326	152534	21208	Predicted by at least one method	149080	149886	-1	Mobile element protein
131326	152534	21208	Predicted by at least one method	149876	151402	-1	Transposase for insertion sequences IS1326/IS1353
131326	152534	21208	Predicted by at least one method	151500	152534	-1	Lead, cadmium, zinc and mercury transporting ATPase (EC 3.6.3.3) (EC 3.6.3.5); Copper-translocating
155099	159335	4236	Predicted by at least one method	155099	155764	1	Transcriptional regulator, ArsR family
155099	159335	4236	Predicted by at least one method	156837	157073	-1	Mobile element protein
155099	159335	4236	Predicted by at least one method	158278	158442	1	hypothetical protein
155099	159335	4236	Predicted by at least one method	158590	159171	-1	Mobile element protein
155099	159335	4236	Predicted by at least one method	159168	159335	-1	Mobile element protein
173730	177920	4190	Predicted by at least one method	173730	173891	1	hypothetical protein
173730	177920	4190	Predicted by at least one method	174070	174234	-1	hypothetical protein
173730	177920	4190	Predicted by at least one method	174594	174899	-1	TRANSPOSASE
173730	177920	4190	Predicted by at least one method	174947	175102	-1	Mobile element protein
173730	177920	4190	Predicted by at least one method	175195	175518	-1	DNA primase (EC 2.7.7.-)
173730	177920	4190	Predicted by at least one method	175708	176982	1	Mobile element protein
173730	177920	4190	Predicted by at least one method	176979	177920	1	Mobile element protein
173730	177920	4190	Predicted by at least one method	177917	178909	1	Mobile element protein
495729	499928	4199	Predicted by at least one method	495729	495998	-1	Mobile element protein
495729	499928	4199	Predicted by at least one method	495998	496909	-1	Transcriptional regulator, LysR family
495729	499928	4199	Predicted by at least one method	497014	498039	1	putative aldo/keto reductase
495729	499928	4199	Predicted by at least one method	498047	498631	1	NADPH-dependent FMN reductase
495729	499928	4199	Predicted by at least one method	498837	499928	1	Cytochrome c551 peroxidase (EC 1.11.1.5)
874356	883543	9187	Predicted by at least one method	873257	874381	1	NADH dehydrogenase-like protein / Selenide,water dikinase (EC 2.7.9.3)
874356	883543	9187	Predicted by at least one method	874356	874505	-1	hypothetical protein
874356	883543	9187	Predicted by at least one method	874488	876008	1	Fatty-acid-CoA ligase FadD7
874356	883543	9187	Predicted by at least one method	876005	876976	1	2-dehydropantoate 2-reductase (EC 1.1.1.169)
874356	883543	9187	Predicted by at least one method	877171	877743	1	FIG00344580: hypothetical protein
874356	883543	9187	Predicted by at least one method	877933	879612	1	ABC transporter, ATP-binding protein
874356	883543	9187	Predicted by at least one method	879699	879863	1	hypothetical protein
874356	883543	9187	Predicted by at least one method	879853	880377	1	N-acetylglutamate synthase (EC 2.3.1.1)
874356	883543	9187	Predicted by at least one method	880505	880627	-1	hypothetical protein
874356	883543	9187	Predicted by at least one method	881146	881877	-1	hypothetical protein
874356	883543	9187	Predicted by at least one method	881935	883188	1	Mobile element protein
874356	883543	9187	Predicted by at least one method	883235	883543	1	hypothetical protein
909259	930056	20797	Predicted by at least one method	909259	910032	1	Hydroxypyruvate isomerase (EC 5.3.1.22)
909259	930056	20797	Predicted by at least one method	910029	911303	1	FIG00641944: hypothetical protein
909259	930056	20797	Predicted by at least one method	911561	912757	1	Integrase
909259	930056	20797	Predicted by at least one method	914557	914811	1	hypothetical protein
909259	930056	20797	Predicted by at least one method	914811	916661	1	IncF plasmid conjugative transfer protein TraD
909259	930056	20797	Predicted by at least one method	916661	919432	1	IncW plasmid conjugative relaxase protein TrwC (TraI homolog)
909259	930056	20797	Predicted by at least one method	919807	920463	1	type III restriction system methylase
909259	930056	20797	Predicted by at least one method	920460	922055	1	type III restriction system endonuclease, putative
909259	930056	20797	Predicted by at least one method	922048	924582	1	type III restriction system endonuclease, putative
909259	930056	20797	Predicted by at least one method	927486	928979	1	membrane protein, related to Actinobacillus protein (1944168)
909259	930056	20797	Predicted by at least one method	929016	930056	1	Glycosyl transferase, group 2 family protein
909259	930056	20797	Predicted by at least one method	930046	930405	1	Polymyxin resistance protein PmrL, sucrose-6 phosphate hydrolase
1026574	1032351	5777	Predicted by at least one method	1026574	1026714	-1	hypothetical protein
1026574	1032351	5777	Predicted by at least one method	1027363	1028157	-1	Hydrogen peroxide-inducible genes activator
1026574	1032351	5777	Predicted by at least one method	1028592	1029905	1	NADH dehydrogenase, subunit 5
1026574	1032351	5777	Predicted by at least one method	1029925	1032351	1	Hypothetical transmembrane protein coupled to NADH-ubiquinone oxidoreductase chain 5 homolog
1038050	1044218	6168	Predicted by at least one method	1038050	1038961	1	Inosose dehydratase (EC 4.2.1.44)
1038050	1044218	6168	Predicted by at least one method	1038958	1039770	1	Oxidoreductase, short chain dehydrogenase/reductase family
1038050	1044218	6168	Predicted by at least one method	1039833	1039976	-1	2'-5' RNA ligase
1038050	1044218	6168	Predicted by at least one method	1040298	1041371	-1	Novel Xylose regulator from LacI family
1038050	1044218	6168	Predicted by at least one method	1041447	1042409	1	Glyceraldehyde-3-phosphate ketol-isomerase (EC 5.3.1.1)
1038050	1044218	6168	Predicted by at least one method	1042411	1043421	1	Myo-inositol 2-dehydrogenase (EC 1.1.1.18)
1038050	1044218	6168	Predicted by at least one method	1043430	1044218	1	Inosose isomerase (EC 5.3.99.-)
1127687	1141053	13366	Predicted by at least one method	1127687	1128649	-1	Threonine dehydratase (EC 4.3.1.19)
1127687	1141053	13366	Predicted by at least one method	1128852	1129598	-1	Aspartate racemase (EC 5.1.1.13)
1127687	1141053	13366	Predicted by at least one method	1129679	1130440	-1	Dehydrogenases with different specificities (related to short-chain alcohol dehydrogenases)
1127687	1141053	13366	Predicted by at least one method	1130534	1131448	1	Probable transcription regulator protein of MDR efflux pump cluster
1127687	1141053	13366	Predicted by at least one method	1132857	1134044	1	N-acetyl-L,L-diaminopimelate deacetylase (EC 3.5.1.47)
1127687	1141053	13366	Predicted by at least one method	1134046	1135266	1	Acetylornithine deacetylase/Succinyl-diaminopimelate desuccinylase and related deacylases
1127687	1141053	13366	Predicted by at least one method	1135411	1136757	-1	Mobile element protein
1127687	1141053	13366	Predicted by at least one method	1136859	1137050	1	peptidase M20
1127687	1141053	13366	Predicted by at least one method	1137251	1137544	1	hypothetical protein
1127687	1141053	13366	Predicted by at least one method	1139564	1139896	-1	Mobile element protein
1127687	1141053	13366	Predicted by at least one method	1139944	1140069	-1	Mobile element protein
1127687	1141053	13366	Predicted by at least one method	1140805	1141053	1	KluA regulatory protein
1580380	1602513	22133	Predicted by at least one method	1580380	1580523	1	hypothetical protein
1580380	1602513	22133	Predicted by at least one method	1588456	1588635	1	FIG01007305: hypothetical protein
1580380	1602513	22133	Predicted by at least one method	1589026	1589166	1	hypothetical protein
1580380	1602513	22133	Predicted by at least one method	1591227	1593215	1	Cell division protein FtsH (EC 3.4.24.-)
1580380	1602513	22133	Predicted by at least one method	1593199	1593342	1	hypothetical protein
1580380	1602513	22133	Predicted by at least one method	1593556	1593669	1	DNA for TA region of Ti plasmid
1580380	1602513	22133	Predicted by at least one method	1593949	1596597	1	CRISPR-associated helicase Cas3
1580380	1602513	22133	Predicted by at least one method	1596887	1598476	1	CRISPR-associated protein, Cse1 family
1580380	1602513	22133	Predicted by at least one method	1598473	1599012	1	Mobile element protein
1580380	1602513	22133	Predicted by at least one method	1599012	1600124	1	CRISPR-associated protein, Cse4 family
1580380	1602513	22133	Predicted by at least one method	1600546	1600875	1	CRISPR-associated protein, Cas5e family
1580380	1602513	22133	Predicted by at least one method	1600881	1601558	1	CRISPR-associated protein, Cse3 family
1580380	1602513	22133	Predicted by at least one method	1601551	1602513	1	CRISPR-associated protein Cas1
1933217	1941900	8683	Predicted by at least one method	1933217	1933804	-1	FIG00344420: hypothetical protein
1933217	1941900	8683	Predicted by at least one method	1933834	1934376	-1	carbonic anhydrase, family 3
1933217	1941900	8683	Predicted by at least one method	1934393	1934848	-1	FIG004851: hypothetical protein
1933217	1941900	8683	Predicted by at least one method	1934845	1935102	-1	Glutaredoxin 3 (Grx2)
1933217	1941900	8683	Predicted by at least one method	1935165	1935890	-1	Competence protein F homolog, phosphoribosyltransferase domain; protein YhgH required for utilizatio
1933217	1941900	8683	Predicted by at least one method	1935936	1936709	1	SAM-dependent methyltransferase, BioC-like
1933217	1941900	8683	Predicted by at least one method	1936704	1937471	-1	DNA repair protein RadC
1933217	1941900	8683	Predicted by at least one method	1937516	1938301	-1	Methionine aminopeptidase (EC 3.4.11.18)
1933217	1941900	8683	Predicted by at least one method	1938345	1939574	-1	Permeases of the major facilitator superfamily
1933217	1941900	8683	Predicted by at least one method	1939656	1940105	-1	Rhodanese-related sulfurtransferase
1933217	1941900	8683	Predicted by at least one method	1940160	1941167	1	Cysteine synthase B (EC 2.5.1.47)
1933217	1941900	8683	Predicted by at least one method	1941175	1941900	-1	FIG00344649: hypothetical protein
1951114	1962827	11713	Predicted by at least one method	1951114	1951569	-1	16S rRNA (guanine(966)-N(2))-methyltransferase (EC 2.1.1.171)
1951114	1962827	11713	Predicted by at least one method	1951668	1952411	-1	tRNA pseudouridine synthase A (EC 4.2.1.70)
1951114	1962827	11713	Predicted by at least one method	1952408	1953121	-1	glutamine amidotransferase (GATase1)
1951114	1962827	11713	Predicted by at least one method	1953167	1953631	1	tRNA-specific adenosine-34 deaminase (EC 3.5.4.-)
1951114	1962827	11713	Predicted by at least one method	1953751	1955313	1	Flagellar M-ring protein FliF
1951114	1962827	11713	Predicted by at least one method	1955310	1956320	1	Flagellar motor switch protein FliG
1951114	1962827	11713	Predicted by at least one method	1956361	1956684	1	Flagellar motor switch protein FliN
1951114	1962827	11713	Predicted by at least one method	1957339	1957605	-1	hypothetical protein
1951114	1962827	11713	Predicted by at least one method	1958046	1960121	1	Flagellar biosynthesis protein FlhA
1951114	1962827	11713	Predicted by at least one method	1960134	1961003	1	Flagellar biosynthesis protein FlhF
1951114	1962827	11713	Predicted by at least one method	1961095	1961838	1	Flagellar synthesis regulator FleN
1951114	1962827	11713	Predicted by at least one method	1961865	1962827	-1	Tyrosine recombinase XerD
2145778	2154238	8460	Predicted by at least one method	2145778	2145948	1	hypothetical protein
2145778	2154238	8460	Predicted by at least one method	2146078	2148264	1	Glycosyl transferase, group 2 family protein
2145778	2154238	8460	Predicted by at least one method	2148418	2149524	-1	hypothetical protein
2145778	2154238	8460	Predicted by at least one method	2149587	2151515	-1	FIG00344976: hypothetical protein
2145778	2154238	8460	Predicted by at least one method	2151519	2152322	-1	FIG00344293: hypothetical protein
2145778	2154238	8460	Predicted by at least one method	2152331	2154238	-1	FIG00343956: hypothetical protein
2146078	2161823	15745	Predicted by at least one method	2154790	2156523	1	Methyl-accepting chemotaxis protein
2146078	2161823	15745	Predicted by at least one method	2156605	2156793	-1	DNA for TA region of Ti plasmid
2146078	2161823	15745	Predicted by at least one method	2156998	2157555	-1	DNA for TA region of Ti plasmid
2146078	2161823	15745	Predicted by at least one method	2157552	2157929	-1	Mobile element protein
2146078	2161823	15745	Predicted by at least one method	2158117	2159064	-1	Transcriptional regulator, LysR family
2146078	2161823	15745	Predicted by at least one method	2159082	2159624	1	DoxX family protein
2146078	2161823	15745	Predicted by at least one method	2159673	2159807	1	hypothetical protein
2146078	2161823	15745	Predicted by at least one method	2159902	2160330	1	Mobile element protein
2146078	2161823	15745	Predicted by at least one method	2160528	2160683	1	Mobile element protein
2146078	2161823	15745	Predicted by at least one method	2160962	2161477	1	hypothetical protein
2146078	2161823	15745	Predicted by at least one method	2161479	2161823	-1	Mobile element protein
2280005	2301528	21523	Predicted by at least one method	2277280	2280012	1	DNA gyrase subunit A (EC 5.99.1.3)
2280005	2301528	21523	Predicted by at least one method	2280005	2280514	1	Phosphopantetheine adenylyltransferase (EC 2.7.7.3)
2280005	2301528	21523	Predicted by at least one method	2280511	2281065	1	Peptidyl-prolyl cis-trans isomerase (EC 5.2.1.8)
2280005	2301528	21523	Predicted by at least one method	2281634	2281759	-1	hypothetical protein
2280005	2301528	21523	Predicted by at least one method	2283075	2283965	-1	Putative TolA protein
2280005	2301528	21523	Predicted by at least one method	2285353	2287506	-1	hypothetical protein
2280005	2301528	21523	Predicted by at least one method	2287915	2288526	-1	Site-specific recombinase, phage integrase family
2280005	2301528	21523	Predicted by at least one method	2291328	2291462	-1	hypothetical protein
2280005	2301528	21523	Predicted by at least one method	2291432	2293234	-1	Penicillin-insensitive transglycosylase (EC 2.4.2.-) & transpeptidase PBP-1C
2280005	2301528	21523	Predicted by at least one method	2293363	2294184	1	Flagellar hook-length control protein FliK
2280005	2301528	21523	Predicted by at least one method	2294879	2295802	-1	Transcriptional regulator, LysR family
2280005	2301528	21523	Predicted by at least one method	2295822	2296745	-1	Uricase (urate oxidase) (EC 1.7.3.3)
2280005	2301528	21523	Predicted by at least one method	2296783	2298027	-1	Acetylornithine deacetylase (EC 3.5.1.16)
2280005	2301528	21523	Predicted by at least one method	2298030	2299325	-1	Allantoate amidohydrolase (EC 3.5.3.9)
2280005	2301528	21523	Predicted by at least one method	2299331	2300650	-1	D-glycerate 2-kinase (EC 2.7.1.-)
2280005	2301528	21523	Predicted by at least one method	2300650	2301528	-1	2-hydroxy-3-oxopropionate reductase (EC 1.1.1.60)
2280005	2301528	21523	Predicted by at least one method	2301525	2302331	-1	Hydroxypyruvate isomerase (EC 5.3.1.22)
2453065	2456737	3672	Predicted by at least one method	2453065	2453688	1	Mobile element protein
2453065	2456737	3672	Predicted by at least one method	2454072	2454203	1	hypothetical protein
2453065	2456737	3672	Predicted by at least one method	2454187	2454948	-1	PE-PGRS FAMILY PROTEIN
2453065	2456737	3672	Predicted by at least one method	2455148	2455309	1	hypothetical protein
2453065	2456737	3672	Predicted by at least one method	2455427	2455639	1	Glycosyl transferase, group 2 family protein
2453065	2456737	3672	Predicted by at least one method	2456003	2456197	1	Preprotein translocase subunit SecE (TC 3.A.5.1.1)
2453065	2456737	3672	Predicted by at least one method	2456207	2456737	1	Transcription antitermination protein NusG
2619863	2628872	9009	Predicted by at least one method	2619863	2621920	1	Acid phosphatase precursor
2619863	2628872	9009	Predicted by at least one method	2622070	2622627	-1	Basic proline-rich protein
2619863	2628872	9009	Predicted by at least one method	2623351	2623584	-1	FIG00344202: hypothetical protein
2619863	2628872	9009	Predicted by at least one method	2623914	2624078	1	Mobile element protein
2619863	2628872	9009	Predicted by at least one method	2624337	2624879	-1	FIG00344215: hypothetical protein
2619863	2628872	9009	Predicted by at least one method	2625389	2625529	-1	Phage related lysozyme
2619863	2628872	9009	Predicted by at least one method	2625540	2625980	-1	hypothetical protein
2619863	2628872	9009	Predicted by at least one method	2626316	2626852	-1	Phage related lysozyme
2619863	2628872	9009	Predicted by at least one method	2626953	2627711	-1	FIG00344423: hypothetical protein
2619863	2628872	9009	Predicted by at least one method	2627708	2628037	-1	hypothetical protein
2619863	2628872	9009	Predicted by at least one method	2628062	2628538	-1	Putative Holliday junction resolvase YggF
2619863	2628872	9009	Predicted by at least one method	2628585	2628872	1	Aspartyl-tRNA(Asn) amidotransferase subunit C (EC 6.3.5.6) @ Glutamyl-tRNA(Gln) amidotransferase sub
2619863	2628872	9009	Predicted by at least one method	2628869	2630350	1	Aspartyl-tRNA(Asn) amidotransferase subunit A (EC 6.3.5.6) @ Glutamyl-tRNA(Gln) amidotransferase sub
2673256	2726825	53569	Predicted by at least one method	2673256	2673450	1	FIG00343849: hypothetical protein
2673256	2726825	53569	Predicted by at least one method	2673497	2674333	-1	Enoyl-[acyl-carrier-protein] reductase [NADH] (EC 1.3.1.9)
2673256	2726825	53569	Predicted by at least one method	2674436	2675023	1	Pyridoxamine 5'-phosphate oxidase (EC 1.4.3.5)
2673256	2726825	53569	Predicted by at least one method	2675020	2676303	1	Cytosine deaminase (EC 3.5.4.1)
2673256	2726825	53569	Predicted by at least one method	2676316	2676993	-1	Ribulose-phosphate 3-epimerase (EC 5.1.3.1)
2673256	2726825	53569	Predicted by at least one method	2676980	2677900	-1	probable RuBisCo-expression protein CbbX
2673256	2726825	53569	Predicted by at least one method	2677912	2678340	-1	Ribulose bisphosphate carboxylase small chain (EC 4.1.1.39)
2673256	2726825	53569	Predicted by at least one method	2678353	2679834	-1	Ribulose bisphosphate carboxylase large chain (EC 4.1.1.39)
2673256	2726825	53569	Predicted by at least one method	2679861	2680940	-1	Fructose-bisphosphate aldolase class II (EC 4.1.2.13)
2673256	2726825	53569	Predicted by at least one method	2680989	2681864	-1	Phosphoribulokinase (EC 2.7.1.19)
2673256	2726825	53569	Predicted by at least one method	2681861	2682928	-1	Fructose-1,6-bisphosphatase, type I (EC 3.1.3.11)
2673256	2726825	53569	Predicted by at least one method	2683181	2684392	-1	Type II/IV secretion system ATPase TadZ/CpaE, associated with Flp pilus assembly
2673256	2726825	53569	Predicted by at least one method	2684529	2684951	-1	Organic hydroperoxide resistance protein
2673256	2726825	53569	Predicted by at least one method	2684991	2685809	-1	Phosphomethylpyrimidine kinase (EC 2.7.4.7)
2673256	2726825	53569	Predicted by at least one method	2685818	2687188	-1	Phosphoglucosamine mutase (EC 5.4.2.10)
2673256	2726825	53569	Predicted by at least one method	2687264	2688100	-1	Dihydropteroate synthase (EC 2.5.1.15)
2673256	2726825	53569	Predicted by at least one method	2688149	2688388	-1	FIG00344411: hypothetical protein
2673256	2726825	53569	Predicted by at least one method	2688465	2689475	1	Esterase/lipase/thioesterase family protein
2673256	2726825	53569	Predicted by at least one method	2689485	2690144	1	Glutathione S-transferase (EC 2.5.1.18)
2673256	2726825	53569	Predicted by at least one method	2690147	2690407	1	Hypothetical protein VC0266 (sugar utilization related?)
2673256	2726825	53569	Predicted by at least one method	2690584	2692011	1	phage integrase family protein
2673256	2726825	53569	Predicted by at least one method	2692008	2695367	1	Putative membrane protein
2673256	2726825	53569	Predicted by at least one method	2695402	2695566	1	Mobile element protein
2673256	2726825	53569	Predicted by at least one method	2697131	2698162	-1	Mobile element protein
2673256	2726825	53569	Predicted by at least one method	2698256	2698522	1	Mobile element protein
2673256	2726825	53569	Predicted by at least one method	2698606	2699178	1	Mobile element protein
2673256	2726825	53569	Predicted by at least one method	2699182	2700405	-1	Mobile element protein
2673256	2726825	53569	Predicted by at least one method	2700406	2700756	1	Mobile element protein
2673256	2726825	53569	Predicted by at least one method	2700833	2700967	1	Uncharacterized protein y4hQ
2673256	2726825	53569	Predicted by at least one method	2701294	2702211	-1	hypothetical protein
2673256	2726825	53569	Predicted by at least one method	2702196	2703020	-1	hypothetical protein
2673256	2726825	53569	Predicted by at least one method	2702987	2703778	-1	hypothetical protein
2673256	2726825	53569	Predicted by at least one method	2704259	2705467	-1	Mobile element protein
2673256	2726825	53569	Predicted by at least one method	2705657	2705785	-1	hypothetical protein
2673256	2726825	53569	Predicted by at least one method	2705832	2707085	1	Mobile element protein
2673256	2726825	53569	Predicted by at least one method	2707560	2707724	1	hypothetical protein
2673256	2726825	53569	Predicted by at least one method	2707809	2709728	-1	ATP-dependent DNA helicase UvrD/PcrA
2673256	2726825	53569	Predicted by at least one method	2709725	2711644	-1	Mlr8165 protein
2673256	2726825	53569	Predicted by at least one method	2711699	2712778	-1	BsuBI-PstI family restriction endonuclease (PF06616)
2673256	2726825	53569	Predicted by at least one method	2712778	2714613	-1	Modification methylase PstI (EC 2.1.1.72)
2673256	2726825	53569	Predicted by at least one method	2715244	2716452	1	Mobile element protein
2673256	2726825	53569	Predicted by at least one method	2716906	2718573	1	hypothetical protein
2673256	2726825	53569	Predicted by at least one method	2718978	2719136	1	hypothetical protein
2673256	2726825	53569	Predicted by at least one method	2719538	2719804	1	Mobile element protein
2673256	2726825	53569	Predicted by at least one method	2719888	2720277	1	Mobile element protein
2673256	2726825	53569	Predicted by at least one method	2720382	2720537	1	hypothetical protein
2673256	2726825	53569	Predicted by at least one method	2720576	2720758	1	Homology to prokaryotic insertion sequences
2673256	2726825	53569	Predicted by at least one method	2720908	2721096	1	Mobile element protein
2673256	2726825	53569	Predicted by at least one method	2721170	2722831	1	Mobile element protein
2673256	2726825	53569	Predicted by at least one method	2722824	2723261	1	hypothetical protein
2673256	2726825	53569	Predicted by at least one method	2723375	2723785	1	Mobile element protein
2673256	2726825	53569	Predicted by at least one method	2724120	2725136	1	Mobile element protein
2673256	2726825	53569	Predicted by at least one method	2725517	2725648	-1	hypothetical protein
2673256	2726825	53569	Predicted by at least one method	2725870	2726052	1	hypothetical protein
2673256	2726825	53569	Predicted by at least one method	2726312	2726545	1	Mobile element protein
2673256	2726825	53569	Predicted by at least one method	2726619	2726825	-1	Mobile element protein
2803377	2818477	15100	Predicted by at least one method	2803377	2804936	-1	Lysyl-tRNA synthetase (class I) (EC 6.1.1.6)
2803377	2818477	15100	Predicted by at least one method	2805013	2805639	-1	hypothetical protein
2803377	2818477	15100	Predicted by at least one method	2805681	2805830	1	hypothetical protein
2803377	2818477	15100	Predicted by at least one method	2806498	2807616	1	Mobile element protein
2803377	2818477	15100	Predicted by at least one method	2807795	2808109	1	hypothetical protein
2803377	2818477	15100	Predicted by at least one method	2808234	2808650	1	hypothetical protein
2803377	2818477	15100	Predicted by at least one method	2810345	2811925	-1	Peptide chain release factor 3
2803377	2818477	15100	Predicted by at least one method	2811971	2813065	1	Deacetylases, including yeast histone deacetylase and acetoin utilization protein
2803377	2818477	15100	Predicted by at least one method	2813097	2813570	1	DUF192 precursor
2803377	2818477	15100	Predicted by at least one method	2813718	2814029	1	NADH-ubiquinone oxidoreductase-related protein
2803377	2818477	15100	Predicted by at least one method	2814861	2815403	1	FIG00344660: hypothetical protein
2803377	2818477	15100	Predicted by at least one method	2815419	2815736	1	FIG00344839: hypothetical protein
2803377	2818477	15100	Predicted by at least one method	2815718	2815897	-1	hypothetical protein
2803377	2818477	15100	Predicted by at least one method	2815896	2817008	1	FIG00344279: hypothetical protein
2803377	2818477	15100	Predicted by at least one method	2817060	2817989	-1	L-proline glycine betaine binding ABC transporter protein ProX (TC 3.A.1.12.1)
2803377	2818477	15100	Predicted by at least one method	2818253	2818477	1	hypothetical protein
2918774	2926949	8175	Predicted by at least one method	2918774	2919328	-1	Cytochrome oxidase biogenesis protein Sco1/SenC/PrrC, putative copper metallochaperone
2918774	2926949	8175	Predicted by at least one method	2919328	2920941	-1	Methyl-accepting chemotaxis protein McpI
2918774	2926949	8175	Predicted by at least one method	2921669	2921803	1	hypothetical protein
2918774	2926949	8175	Predicted by at least one method	2922123	2922893	-1	Cephalosporin hydroxylase
2918774	2926949	8175	Predicted by at least one method	2923020	2923718	-1	UDP-glucose 4-epimerase (EC 5.1.3.2)
2918774	2926949	8175	Predicted by at least one method	2925178	2926401	-1	FIG01163484: hypothetical protein
2918774	2926949	8175	Predicted by at least one method	2926398	2926949	-1	dTDP-4-dehydrorhamnose 3,5-epimerase (EC 5.1.3.13)
3087984	3098865	10881	Predicted by at least one method	3087984	3088121	1	hypothetical protein
3087984	3098865	10881	Predicted by at least one method	3088300	3088485	-1	hypothetical protein
3087984	3098865	10881	Predicted by at least one method	3088523	3091237	1	Outer membrane stress sensor protease DegS
3087984	3098865	10881	Predicted by at least one method	3091253	3092575	-1	4-hydroxybenzoate transporter
3087984	3098865	10881	Predicted by at least one method	3092741	3094135	-1	sensor histidine kinase
3087984	3098865	10881	Predicted by at least one method	3094217	3094900	-1	response regulator in two-component regulatory system with PhoQ
3087984	3098865	10881	Predicted by at least one method	3096047	3096385	1	HPr protein serine kinase
3087984	3098865	10881	Predicted by at least one method	3096394	3097293	1	Hypothetical ATP-binding protein UPF0042, contains P-loop
3087984	3098865	10881	Predicted by at least one method	3097299	3097712	1	PTS system permease (IIAMan), nitrogen regulatory IIA protein
3087984	3098865	10881	Predicted by at least one method	3097709	3098002	1	Phosphocarrier protein, nitrogen regulation associated
3087984	3098865	10881	Predicted by at least one method	3098095	3098865	-1	FIG005935: membrane protein
3113149	3125624	12475	Predicted by at least one method	3112322	3113152	1	Prolipoprotein diacylglyceryl transferase (EC 2.4.99.-)
3113149	3125624	12475	Predicted by at least one method	3113149	3114123	1	COG1565: Uncharacterized conserved protein
3113149	3125624	12475	Predicted by at least one method	3114120	3114863	1	COG1496: Uncharacterized conserved protein
3113149	3125624	12475	Predicted by at least one method	3115725	3117941	-1	FIG00343950: hypothetical protein
3113149	3125624	12475	Predicted by at least one method	3118038	3119942	-1	Excinuclease ABC subunit C
3113149	3125624	12475	Predicted by at least one method	3120336	3121727	1	Peptidase B (EC 3.4.11.23)
3113149	3125624	12475	Predicted by at least one method	3121947	3122336	1	Transcriptional regulator, MarR family
3113149	3125624	12475	Predicted by at least one method	3122355	3122975	1	Outer membrane lipoprotein carrier protein LolA
3113149	3125624	12475	Predicted by at least one method	3123070	3123825	1	Para-aminobenzoate synthase, amidotransferase component (EC 2.6.1.85)
3113149	3125624	12475	Predicted by at least one method	3123854	3124537	1	Fumarylacetoacetate hydrolase family protein
3113149	3125624	12475	Predicted by at least one method	3124534	3125337	1	Exodeoxyribonuclease III (EC 3.1.11.2)
3113149	3125624	12475	Predicted by at least one method	3125304	3125624	-1	Adenosylhopane nucleosidase, HpnG
3153930	3158635	4705	Predicted by at least one method	3153930	3155933	-1	Glycosyl transferase, group 2 family protein
3153930	3158635	4705	Predicted by at least one method	3156101	3158635	-1	BH3368 unknown
3255963	3267828	11865	Predicted by at least one method	3255963	3257186	1	methyltransferase FkbM family
3255963	3267828	11865	Predicted by at least one method	3257504	3257827	1	4-amino-6-deoxy-N-Acetyl-D-hexosaminyl-(Lipid carrier) acetyltrasferase
3255963	3267828	11865	Predicted by at least one method	3257824	3258873	1	Glycosyltransferase
3255963	3267828	11865	Predicted by at least one method	3258870	3259907	1	Glycosyltransferase
3255963	3267828	11865	Predicted by at least one method	3259919	3261190	1	Mannosyltransferase A
3255963	3267828	11865	Predicted by at least one method	3261213	3262316	1	Perosamine synthetase Per
3255963	3267828	11865	Predicted by at least one method	3262592	3263020	-1	Mobile element protein
3255963	3267828	11865	Predicted by at least one method	3263051	3263251	1	hypothetical protein
3255963	3267828	11865	Predicted by at least one method	3263282	3264505	1	Mobile element protein
3255963	3267828	11865	Predicted by at least one method	3264465	3264806	-1	transposase N-terminus
3255963	3267828	11865	Predicted by at least one method	3264814	3265011	-1	hypothetical protein
3255963	3267828	11865	Predicted by at least one method	3265166	3266788	1	FIG00344628: hypothetical protein
3255963	3267828	11865	Predicted by at least one method	3266842	3267366	-1	Mobile element protein
3255963	3267828	11865	Predicted by at least one method	3267451	3267828	-1	Mobile element protein
3263051	3270567	7516	Predicted by at least one method	3268048	3269589	1	Mobile element protein
3263051	3270567	7516	Predicted by at least one method	3269607	3270353	1	Mobile element protein
3263051	3270567	7516	Predicted by at least one method	3270451	3270567	1	hypothetical protein
3324817	3331683	6866	Predicted by at least one method	3324817	3324945	1	hypothetical protein
3324817	3331683	6866	Predicted by at least one method	3325053	3325286	1	ABC-type sugar transport system, permease protein
3324817	3331683	6866	Predicted by at least one method	3325779	3326741	1	SAM-dependent methyltransferases
3324817	3331683	6866	Predicted by at least one method	3327070	3330339	1	FIG00471629: hypothetical protein
3324817	3331683	6866	Predicted by at least one method	3330365	3331333	-1	TsaC protein (YrdC-Sua5 domains) required for threonylcarbamoyladenosine t(6)A37 modification in tRN
3324817	3331683	6866	Predicted by at least one method	3331330	3331683	-1	Ribosome-binding factor A
3464806	3483515	18709	Predicted by at least one method	3464806	3466053	-1	Xylose-responsive transcription regulator, ROK family
3464806	3483515	18709	Predicted by at least one method	3466091	3466399	-1	hypothetical protein
3464806	3483515	18709	Predicted by at least one method	3466457	3467710	1	Mobile element protein
3464806	3483515	18709	Predicted by at least one method	3467866	3467994	1	hypothetical protein
3464806	3483515	18709	Predicted by at least one method	3468078	3469445	1	hypothetical protein Acry_0114
3464806	3483515	18709	Predicted by at least one method	3469539	3470300	-1	Flagellar basal-body rod modification protein FlgD
3464806	3483515	18709	Predicted by at least one method	3470349	3472106	-1	Flagellar hook-length control protein FliK
3464806	3483515	18709	Predicted by at least one method	3472291	3473568	1	Flagellar hook protein FlgE
3464806	3483515	18709	Predicted by at least one method	3473611	3475068	1	Flagellar hook-associated protein FlgK
3464806	3483515	18709	Predicted by at least one method	3475779	3476126	1	hypothetical protein
3464806	3483515	18709	Predicted by at least one method	3476222	3477106	1	Flagellin protein FlaA
3464806	3483515	18709	Predicted by at least one method	3477178	3477576	1	Flagellar basal-body rod modification protein FlgD
3464806	3483515	18709	Predicted by at least one method	3477950	3478822	1	Flagellar basal-body rod protein FlgF
3464806	3483515	18709	Predicted by at least one method	3479873	3481873	1	TPR domain protein, putative component of TonB system
3464806	3483515	18709	Predicted by at least one method	3481905	3483110	1	Aspartate aminotransferase (EC 2.6.1.1)
3464806	3483515	18709	Predicted by at least one method	3483129	3483515	-1	Mobile element protein
3466091	3491314	25223	Predicted by at least one method	3483533	3483718	-1	Mobile element protein
3466091	3491314	25223	Predicted by at least one method	3484411	3484749	1	Mobile element protein
3466091	3491314	25223	Predicted by at least one method	3484823	3485245	-1	Mobile element protein
3466091	3491314	25223	Predicted by at least one method	3485441	3486355	1	Mobile element protein
3466091	3491314	25223	Predicted by at least one method	3486488	3486724	1	Mobile element protein
3466091	3491314	25223	Predicted by at least one method	3486997	3487878	1	Mobile element protein
3466091	3491314	25223	Predicted by at least one method	3487920	3488954	1	Phenylacetic acid degradation operon negative regulatory protein PaaX
3466091	3491314	25223	Predicted by at least one method	3488910	3489638	-1	Transcriptional regulator, TetR family
3466091	3491314	25223	Predicted by at least one method	3489641	3491314	1	RND efflux system, outer membrane lipoprotein, NodT precursor
3466091	3491314	25223	Predicted by at least one method	3491311	3492495	1	Probable Co/Zn/Cd efflux system membrane fusion protein
3498780	3505247	6467	Predicted by at least one method	3498780	3499532	-1	2-keto-3-deoxy-L-fuconate dehydrogenase
3498780	3505247	6467	Predicted by at least one method	3499661	3500272	1	Nicotinamidase (EC 3.5.1.19)
3498780	3505247	6467	Predicted by at least one method	3500373	3503372	1	TolA protein
3498780	3505247	6467	Predicted by at least one method	3504103	3504228	-1	hypothetical protein
3498780	3505247	6467	Predicted by at least one method	3504417	3505247	1	23S rRNA (guanosine-2'-O-) -methyltransferase rlmB (EC 2.1.1.-)
3498780	3505247	6467	Predicted by at least one method	3505229	3506350	-1	Coenzyme PQQ synthesis protein E
3590712	3608449	17737	Predicted by at least one method	3590712	3590915	-1	Cold shock protein CspG
3590712	3608449	17737	Predicted by at least one method	3591229	3592080	1	S-formylglutathione hydrolase (EC 3.1.2.12)
3590712	3608449	17737	Predicted by at least one method	3592108	3593556	-1	Chromosomal replication initiator protein DnaA
3590712	3608449	17737	Predicted by at least one method	3595268	3595693	-1	Cytochrome c2
3590712	3608449	17737	Predicted by at least one method	3596197	3597564	-1	Cytochrome c precursor
3590712	3608449	17737	Predicted by at least one method	3597732	3598175	1	Mobile element protein
3590712	3608449	17737	Predicted by at least one method	3598975	3599970	1	Putative protease
3590712	3608449	17737	Predicted by at least one method	3599982	3600866	1	FIG139928: Putative protease
3590712	3608449	17737	Predicted by at least one method	3600978	3602096	1	Bona fide RidA/YjgF/TdcF/RutC subgroup
3590712	3608449	17737	Predicted by at least one method	3602313	3603242	1	Pyridoxine biosynthesis glutamine amidotransferase, synthase subunit (EC 2.4.2.-)
3590712	3608449	17737	Predicted by at least one method	3603290	3603856	1	Pyridoxine biosynthesis glutamine amidotransferase, glutaminase subunit (EC 2.4.2.-)
3590712	3608449	17737	Predicted by at least one method	3604293	3606350	1	Ribonucleotide reductase of class III (anaerobic), large subunit (EC 1.17.4.2)
3590712	3608449	17737	Predicted by at least one method	3607457	3608449	1	Mobile element protein
3590712	3608449	17737	Predicted by at least one method	3608433	3609260	-1	Mobile element protein
3595268	3610228	14960	Predicted by at least one method	3609262	3609375	1	hypothetical protein
3595268	3610228	14960	Predicted by at least one method	3609482	3610228	-1	Mobile element protein
3627563	3633432	5869	Predicted by at least one method	3627563	3628222	-1	Resolvase
3627563	3633432	5869	Predicted by at least one method	3629075	3629350	-1	FIG00344011: hypothetical protein
3627563	3633432	5869	Predicted by at least one method	3629590	3630747	1	Phage DNA invertase
3627563	3633432	5869	Predicted by at least one method	3631086	3632432	1	Mobile element protein
3627563	3633432	5869	Predicted by at least one method	3632594	3632785	1	Msl9076 protein
3627563	3633432	5869	Predicted by at least one method	3632890	3633432	-1	DNA primase (EC 2.7.7.-)
3642090	3648164	6074	Predicted by at least one method	3642090	3642215	-1	MISCELLANEOUS; Unknown
3642090	3648164	6074	Predicted by at least one method	3642428	3643087	-1	VirC1 protein promotes T-DNA transfer, ParA/MinD-like
3642090	3648164	6074	Predicted by at least one method	3643645	3643926	1	Helix-turn-helix motif
3642090	3648164	6074	Predicted by at least one method	3644014	3645234	-1	Plasmid replication protein RepC
3642090	3648164	6074	Predicted by at least one method	3646796	3647482	1	Peptidoglycan hydrolase VirB1, involved in T-DNA transfer
3642090	3648164	6074	Predicted by at least one method	3647463	3647828	1	Major pilus subunit of type IV secretion complex, VirB2
3642090	3648164	6074	Predicted by at least one method	3647832	3648164	1	Inner membrane protein forms channel for type IV secretion of T-DNA complex, VirB3
3642090	3648164	6074	Predicted by at least one method	3648154	3650547	1	ATPase required for both assembly of type IV secretion complex and secretion of T-DNA complex, VirB4
3676032	3738578	62546	Predicted by at least one method	3670933	3676038	-1	IncW plasmid conjugative relaxase protein TrwC (TraI homolog)
3676032	3738578	62546	Predicted by at least one method	3676032	3676370	-1	FIG00343845: hypothetical protein
3676032	3738578	62546	Predicted by at least one method	3676625	3676741	-1	hypothetical protein
3676032	3738578	62546	Predicted by at least one method	3677318	3678208	1	FIG00344948: hypothetical protein
3676032	3738578	62546	Predicted by at least one method	3678382	3678909	1	hypothetical protein
3676032	3738578	62546	Predicted by at least one method	3679046	3679234	1	hypothetical protein
3676032	3738578	62546	Predicted by at least one method	3679611	3680123	-1	hypothetical protein
3676032	3738578	62546	Predicted by at least one method	3680288	3680977	-1	hypothetical protein
3676032	3738578	62546	Predicted by at least one method	3681034	3681351	-1	Bona fide RidA/YjgF/TdcF/RutC subgroup
3676032	3738578	62546	Predicted by at least one method	3681338	3682078	-1	putative translation initiation inhibitor
3676032	3738578	62546	Predicted by at least one method	3682636	3683316	-1	TcuB: works with TcuA to oxidize tricarballylate to cis-aconitate
3676032	3738578	62546	Predicted by at least one method	3685963	3689481	-1	Relaxase TrwC / Conjugal transfer protein TraA / DNA primase (EC 2.7.7.-), conjugative
3676032	3738578	62546	Predicted by at least one method	3689673	3690077	1	TolA protein
3676032	3738578	62546	Predicted by at least one method	3691440	3691772	-1	hypothetical protein
3676032	3738578	62546	Predicted by at least one method	3692515	3692961	-1	hypothetical protein
3676032	3738578	62546	Predicted by at least one method	3692958	3693158	-1	DUF2283 domain-containing protein
3676032	3738578	62546	Predicted by at least one method	3693139	3693450	-1	Death on curing protein, Doc toxin
3676032	3738578	62546	Predicted by at least one method	3695388	3695948	-1	Site-specific recombinase, resolvase family
3676032	3738578	62546	Predicted by at least one method	3696865	3696996	-1	hypothetical protein
3676032	3738578	62546	Predicted by at least one method	3697069	3697248	-1	hypothetical protein
3676032	3738578	62546	Predicted by at least one method	3698465	3698644	1	hypothetical protein
3676032	3738578	62546	Predicted by at least one method	3699217	3701124	-1	IncP-type DNA relaxase TraI
3676032	3738578	62546	Predicted by at least one method	3701121	3701402	-1	hypothetical protein
3676032	3738578	62546	Predicted by at least one method	3701663	3702016	1	Protein mobC
3676032	3738578	62546	Predicted by at least one method	3702081	3703847	1	IncF plasmid conjugative transfer protein TraD
3676032	3738578	62546	Predicted by at least one method	3703831	3704400	1	Stage V sporulation protein K
3676032	3738578	62546	Predicted by at least one method	3705284	3705559	-1	Repressor CsoR of the copZA operon
3676032	3738578	62546	Predicted by at least one method	3706090	3707463	1	Manganese transport protein MntH
3676032	3738578	62546	Predicted by at least one method	3707557	3707787	1	FIG00344507: hypothetical protein
3676032	3738578	62546	Predicted by at least one method	3707808	3708524	1	Mg(2+) transport ATPase protein C
3676032	3738578	62546	Predicted by at least one method	3708577	3711210	1	Mobile element protein
3676032	3738578	62546	Predicted by at least one method	3711229	3714219	-1	Mobile element protein
3676032	3738578	62546	Predicted by at least one method	3714319	3715566	-1	Mobile element protein
3676032	3738578	62546	Predicted by at least one method	3715670	3716263	-1	Resolvase
3676032	3738578	62546	Predicted by at least one method	3716480	3716893	1	Mobile element protein
3676032	3738578	62546	Predicted by at least one method	3716983	3717492	1	AAA ATPase, central region
3676032	3738578	62546	Predicted by at least one method	3718906	3720312	1	Mobile element protein
3676032	3738578	62546	Predicted by at least one method	3720463	3720729	-1	hypothetical protein
3676032	3738578	62546	Predicted by at least one method	3721115	3721681	-1	hypothetical protein
3676032	3738578	62546	Predicted by at least one method	3721704	3723059	-1	Plasmid replication protein RepC
3676032	3738578	62546	Predicted by at least one method	3723319	3723432	1	hypothetical protein
3676032	3738578	62546	Predicted by at least one method	3723861	3724544	1	Chromosome (plasmid) partitioning protein ParA
3676032	3738578	62546	Predicted by at least one method	3724781	3724900	1	hypothetical protein
3676032	3738578	62546	Predicted by at least one method	3724984	3725637	1	hypothetical protein
3676032	3738578	62546	Predicted by at least one method	3725648	3726409	-1	Type II restriction endonuclease
3676032	3738578	62546	Predicted by at least one method	3726873	3727337	-1	Very-short-patch mismatch repair endonuclease (G-T specific)
3676032	3738578	62546	Predicted by at least one method	3727330	3728598	-1	DNA-cytosine methyltransferase (EC 2.1.1.37)
3676032	3738578	62546	Predicted by at least one method	3728796	3729893	1	hypothetical protein
3676032	3738578	62546	Predicted by at least one method	3731512	3731706	1	hypothetical protein
3676032	3738578	62546	Predicted by at least one method	3733862	3734059	-1	DUF2283 domain-containing protein
3676032	3738578	62546	Predicted by at least one method	3735771	3736334	-1	hypothetical protein
3676032	3738578	62546	Predicted by at least one method	3736336	3737421	-1	Type IV secretion system protein VirD4
3676032	3738578	62546	Predicted by at least one method	3737615	3737938	1	hypothetical protein
3676032	3738578	62546	Predicted by at least one method	3738168	3738578	1	TolA protein
3742881	3747544	4663	Predicted by at least one method	3739636	3742884	-1	Error-prone repair homolog of DNA polymerase III alpha subunit (EC 2.7.7.7)
3742881	3747544	4663	Predicted by at least one method	3742881	3744344	-1	DNA polymerase IV-like protein ImuB
3742881	3747544	4663	Predicted by at least one method	3744319	3745098	-1	hypothetical protein related to DNA replication/repair
3742881	3747544	4663	Predicted by at least one method	3745448	3747544	1	ATP-dependent DNA helicase UvrD/PcrA, proteobacterial paralog
3750745	3757938	7193	Predicted by at least one method	3749246	3750748	1	Mobile element protein
3750745	3757938	7193	Predicted by at least one method	3750745	3751620	1	Mobile element protein
3750745	3757938	7193	Predicted by at least one method	3751683	3752030	-1	Transposase
3750745	3757938	7193	Predicted by at least one method	3752066	3752482	1	transposase IS200-family protein
3750745	3757938	7193	Predicted by at least one method	3753699	3753857	1	hypothetical protein
3750745	3757938	7193	Predicted by at least one method	3754325	3754504	-1	hypothetical protein
3750745	3757938	7193	Predicted by at least one method	3754805	3755407	1	Probable RND efflux membrane fusion protein
3750745	3757938	7193	Predicted by at least one method	3755938	3756546	1	ABC transporter, permease protein
3750745	3757938	7193	Predicted by at least one method	3756560	3757303	1	Methionine ABC transporter ATP-binding protein
3750745	3757938	7193	Predicted by at least one method	3757621	3757938	-1	hypothetical protein
3760184	3779778	19594	Predicted by at least one method	3760184	3760318	-1	hypothetical protein
3760184	3779778	19594	Predicted by at least one method	3760629	3761513	-1	Transcriptional regulator, LysR family
3760184	3779778	19594	Predicted by at least one method	3762516	3762791	1	Permeases of the major facilitator superfamily
3760184	3779778	19594	Predicted by at least one method	3762788	3763840	1	Enoyl-[acyl-carrier-protein] reductase [FMN] (EC 1.3.1.9)
3760184	3779778	19594	Predicted by at least one method	3764684	3764818	-1	hypothetical protein
3760184	3779778	19594	Predicted by at least one method	3764920	3765189	-1	hypothetical protein
3760184	3779778	19594	Predicted by at least one method	3765361	3765684	1	hypothetical protein
3760184	3779778	19594	Predicted by at least one method	3765758	3768436	1	CRISPR-associated helicase Cas3
3760184	3779778	19594	Predicted by at least one method	3768727	3770316	1	CRISPR-associated protein, Cse1 family
3760184	3779778	19594	Predicted by at least one method	3770313	3770852	1	Mobile element protein
3760184	3779778	19594	Predicted by at least one method	3770852	3771964	1	CRISPR-associated protein, Cse4 family
3760184	3779778	19594	Predicted by at least one method	3772386	3772715	1	CRISPR-associated protein, Cas5e family
3760184	3779778	19594	Predicted by at least one method	3772721	3773398	1	CRISPR-associated protein, Cse3 family
3760184	3779778	19594	Predicted by at least one method	3773391	3774353	1	CRISPR-associated protein Cas1
3760184	3779778	19594	Predicted by at least one method	3774470	3774595	1	hypothetical protein
3760184	3779778	19594	Predicted by at least one method	3777187	3777318	1	hypothetical protein
3760184	3779778	19594	Predicted by at least one method	3777706	3779778	-1	hypothetical protein
3783424	3798165	14741	Predicted by at least one method	3783424	3784044	1	Holliday junction DNA helicase RuvA
3783424	3798165	14741	Predicted by at least one method	3784101	3785039	1	Holliday junction DNA helicase RuvB
3783424	3798165	14741	Predicted by at least one method	3785039	3785590	1	hypothetical protein
3783424	3798165	14741	Predicted by at least one method	3785926	3786057	-1	hypothetical protein
3783424	3798165	14741	Predicted by at least one method	3786262	3786435	-1	hypothetical protein
3783424	3798165	14741	Predicted by at least one method	3787354	3787947	1	YceI like family protein
3783424	3798165	14741	Predicted by at least one method	3787940	3788485	1	Cytochrome B561
3783424	3798165	14741	Predicted by at least one method	3789536	3790552	1	Mobile element protein
3783424	3798165	14741	Predicted by at least one method	3790998	3791945	-1	diguanylate cyclase/phosphodiesterase (GGDEF & EAL domains) with PAS/PAC sensor(s)
3783424	3798165	14741	Predicted by at least one method	3792825	3793166	1	hypothetical protein
3783424	3798165	14741	Predicted by at least one method	3793479	3793973	1	Threonine efflux protein
3783424	3798165	14741	Predicted by at least one method	3793980	3794825	-1	Integral membrane protein
3783424	3798165	14741	Predicted by at least one method	3794929	3795438	-1	Resolvase, N-terminal domain
3783424	3798165	14741	Predicted by at least one method	3795812	3796054	1	Homology to prokaryotic insertion sequences
3783424	3798165	14741	Predicted by at least one method	3796186	3796479	1	hypothetical protein
3783424	3798165	14741	Predicted by at least one method	3797353	3798165	1	Ser/Thr protein phosphatase family protein
3794929	3804901	9972	Predicted by at least one method	3798171	3798878	1	Uncharacterized protein HI0762
3794929	3804901	9972	Predicted by at least one method	3799079	3799345	1	hypothetical protein
3794929	3804901	9972	Predicted by at least one method	3799530	3799682	-1	Transcriptional regulator, IclR family
3794929	3804901	9972	Predicted by at least one method	3801412	3802722	1	Acetylornithine deacetylase (EC 3.5.1.16)
3794929	3804901	9972	Predicted by at least one method	3802739	3803488	1	MutT/nudix family protein
3794929	3804901	9972	Predicted by at least one method	3804149	3804901	1	Acetylornithine deacetylase (EC 3.5.1.16)
3794929	3804901	9972	Predicted by at least one method	3804898	3805107	1	hypothetical protein
3843848	3849049	5201	Predicted by at least one method	3843848	3844240	-1	Mobile element protein
3843848	3849049	5201	Predicted by at least one method	3844305	3845528	-1	Mobile element protein
3843848	3849049	5201	Predicted by at least one method	3845529	3845999	1	Mobile element protein
3843848	3849049	5201	Predicted by at least one method	3846497	3847093	-1	Mobile element protein
3843848	3849049	5201	Predicted by at least one method	3847364	3848170	1	Mobile element protein
3843848	3849049	5201	Predicted by at least one method	3848190	3848441	1	transposase, IS4 family protein
3843848	3849049	5201	Predicted by at least one method	3848515	3848646	-1	Mobile element protein
3843848	3849049	5201	Predicted by at least one method	3848840	3849049	-1	hypothetical protein
3843848	3849049	5201	Predicted by at least one method	3849001	3849195	1	hypothetical protein
3843848	3849195	5347	Predicted by at least one method	3849185	3851257	1	FIG00984193: hypothetical protein
3851269	3856317	5048	Predicted by at least one method	3851269	3852093	-1	Mobile element protein
3851269	3856317	5048	Predicted by at least one method	3852115	3853029	1	Mobile element protein
3851269	3856317	5048	Predicted by at least one method	3853375	3853677	-1	Mobile element protein
3851269	3856317	5048	Predicted by at least one method	3854540	3855568	-1	NADPH-dependent methylglyoxal reductase (D-lactaldehyde dehydrogenase)
3851269	3856317	5048	Predicted by at least one method	3855638	3855991	1	Mercuric resistance operon regulatory protein
3851269	3856317	5048	Predicted by at least one method	3856093	3856317	-1	blr1578; hypothetical protein
3858087	3863767	5680	Predicted by at least one method	3858087	3858833	1	Mobile element protein
3858087	3863767	5680	Predicted by at least one method	3861569	3862282	-1	Transcriptional regulator, GntR family
3858087	3863767	5680	Predicted by at least one method	3862443	3862847	1	4-carboxymuconolactone decarboxylase (EC 4.1.1.44)
3858087	3863767	5680	Predicted by at least one method	3862844	3863767	1	3-hydroxyisobutyrate dehydrogenase (EC 1.1.1.31)
3869107	3882765	13658	Predicted by at least one method	3869107	3869433	1	FIG01007305: hypothetical protein
3869107	3882765	13658	Predicted by at least one method	3869599	3869745	-1	Putative inner membrane or exported
3869107	3882765	13658	Predicted by at least one method	3870006	3870281	1	Mobile element protein
3869107	3882765	13658	Predicted by at least one method	3870356	3871174	1	Dipeptide-binding ABC transporter, periplasmic substrate-binding component (TC 3.A.1.5.2)
3869107	3882765	13658	Predicted by at least one method	3871786	3872094	1	hypothetical protein
3869107	3882765	13658	Predicted by at least one method	3872361	3872708	-1	Mobile element protein
3869107	3882765	13658	Predicted by at least one method	3872946	3874148	-1	Serine--glyoxylate aminotransferase (EC 2.6.1.45)
3869107	3882765	13658	Predicted by at least one method	3874172	3875164	-1	Sodium-dependent transporter
3869107	3882765	13658	Predicted by at least one method	3875288	3876073	-1	Enoyl-CoA hydratase (EC 4.2.1.17)
3869107	3882765	13658	Predicted by at least one method	3876070	3877320	-1	CAIB/BAIF family protein
3869107	3882765	13658	Predicted by at least one method	3877457	3878092	1	Transcriptional regulator associated with Tricarboxylic transport
3869107	3882765	13658	Predicted by at least one method	3878574	3878741	-1	Cytochrome B561
3869107	3882765	13658	Predicted by at least one method	3879552	3880265	-1	Transposase
3869107	3882765	13658	Predicted by at least one method	3880280	3880948	-1	Major facilitator superfamily
3869107	3882765	13658	Predicted by at least one method	3880993	3881454	-1	Alternative dihydrofolate reductase 3
3869107	3882765	13658	Predicted by at least one method	3881528	3882463	1	LysR-family transcriptional regulator
3869107	3882765	13658	Predicted by at least one method	3882460	3882765	1	Mobile element protein
3887309	3899897	12588	Predicted by at least one method	3887309	3888436	1	Mobile element protein
3887309	3899897	12588	Predicted by at least one method	3888936	3889328	-1	Uncharacterized conserved protein
3887309	3899897	12588	Predicted by at least one method	3889662	3890123	1	Ribonuclease HI (EC 3.1.26.4)
3887309	3899897	12588	Predicted by at least one method	3890274	3890891	1	hypothetical protein
3887309	3899897	12588	Predicted by at least one method	3891550	3892212	1	Chromosome (plasmid) partitioning protein ParA
3887309	3899897	12588	Predicted by at least one method	3892515	3892640	1	hypothetical protein
3887309	3899897	12588	Predicted by at least one method	3893040	3893975	1	IncW-like replication protein
3887309	3899897	12588	Predicted by at least one method	3894200	3894433	1	hypothetical protein
3887309	3899897	12588	Predicted by at least one method	3895059	3896105	-1	hypothetical protein
3887309	3899897	12588	Predicted by at least one method	3896136	3899123	-1	hypothetical protein
3887309	3899897	12588	Predicted by at least one method	3899103	3899348	1	hypothetical protein
3887309	3899897	12588	Predicted by at least one method	3899520	3899897	1	hypothetical protein
3905138	3910089	4951	Predicted by at least one method	3905138	3906811	-1	Phage integrase
3905138	3910089	4951	Predicted by at least one method	3906837	3907016	-1	hypothetical protein
3905138	3910089	4951	Predicted by at least one method	3907146	3907355	1	hypothetical protein
3905138	3910089	4951	Predicted by at least one method	3907360	3907683	-1	hypothetical protein
3905138	3910089	4951	Predicted by at least one method	3907930	3908241	1	Transcriptional regulator
3905138	3910089	4951	Predicted by at least one method	3908308	3908808	-1	putative; ORF located using Glimmer/Genemark
3905138	3910089	4951	Predicted by at least one method	3908930	3909178	-1	hypothetical protein
3905138	3910089	4951	Predicted by at least one method	3909781	3910089	-1	Integral membrane protein
3925829	3941786	15957	Predicted by at least one method	3925829	3926737	-1	phage integrase family protein
3925829	3941786	15957	Predicted by at least one method	3929487	3929621	1	hypothetical protein
3925829	3941786	15957	Predicted by at least one method	3930269	3930394	1	TolA protein
3925829	3941786	15957	Predicted by at least one method	3930542	3930673	-1	hypothetical protein
3925829	3941786	15957	Predicted by at least one method	3930690	3931130	-1	hypothetical protein
3925829	3941786	15957	Predicted by at least one method	3931401	3931841	-1	protein of unknown function DUF29
3925829	3941786	15957	Predicted by at least one method	3931855	3932046	-1	Excl1 protein
3925829	3941786	15957	Predicted by at least one method	3934450	3939549	-1	IncW plasmid conjugative relaxase protein TrwC (TraI homolog)
3925829	3941786	15957	Predicted by at least one method	3939549	3939881	-1	FIG00343845: hypothetical protein
3925829	3941786	15957	Predicted by at least one method	3940619	3941344	1	hypothetical protein
3925829	3941786	15957	Predicted by at least one method	3941341	3941517	1	hypothetical protein
3925829	3941786	15957	Predicted by at least one method	3941508	3941786	1	Death on curing protein, Doc toxin
3925829	3941786	15957	Predicted by at least one method	3941749	3941877	1	hypothetical protein
3946833	3953859	7026	Predicted by at least one method	3946833	3947585	1	Mobile element protein
3946833	3953859	7026	Predicted by at least one method	3947664	3948644	1	Mobile element protein
3946833	3953859	7026	Predicted by at least one method	3948809	3949207	-1	Mobile element protein
3946833	3953859	7026	Predicted by at least one method	3949294	3949680	-1	transposase N-terminus
3946833	3953859	7026	Predicted by at least one method	3949970	3950296	-1	Programmed cell death toxin PemK
3946833	3953859	7026	Predicted by at least one method	3950296	3950520	-1	Programmed cell death antitoxin PemI
3946833	3953859	7026	Predicted by at least one method	3950788	3951447	1	Chromosome partitioning protein ParA
3946833	3953859	7026	Predicted by at least one method	3951462	3951737	1	hypothetical protein
3946833	3953859	7026	Predicted by at least one method	3952050	3952430	1	Mobile element protein
3946833	3953859	7026	Predicted by at least one method	3952411	3953160	1	Mobile element protein
3946833	3953859	7026	Predicted by at least one method	3953422	3953859	1	Conjugal transfer protein traG
3949294	3965355	16061	Predicted by at least one method	3954223	3957102	-1	Mobile element protein
3949294	3965355	16061	Predicted by at least one method	3957152	3957811	-1	Resolvase
3949294	3965355	16061	Predicted by at least one method	3958244	3959653	1	General substrate transporter
3949294	3965355	16061	Predicted by at least one method	3960053	3962512	1	TonB-dependent receptor
3949294	3965355	16061	Predicted by at least one method	3962587	3963258	1	Ferric siderophore transport system, biopolymer transport protein ExbB
3949294	3965355	16061	Predicted by at least one method	3963326	3963595	1	Mobile element protein
3949294	3965355	16061	Predicted by at least one method	3964108	3965355	1	Mobile element protein
Acidiphilium_multivorum_AIU301
12455	25222	12767	Predicted by at least one method	12455	13039	-1	Mobile element protein
12455	25222	12767	Predicted by at least one method	13414	13650	-1	hypothetical protein
12455	25222	12767	Predicted by at least one method	13656	13934	1	Death on curing protein, Doc toxin
12455	25222	12767	Predicted by at least one method	14927	15952	1	Mobile element protein
12455	25222	12767	Predicted by at least one method	16999	17520	-1	hypothetical protein
12455	25222	12767	Predicted by at least one method	17517	18110	-1	alkyl hydroperoxide reductase
12455	25222	12767	Predicted by at least one method	18176	19816	-1	Mercuric ion reductase (EC 1.16.1.1)
12455	25222	12767	Predicted by at least one method	20510	20923	1	Heavy metal resistance transcriptional regulator HmrR
12455	25222	12767	Predicted by at least one method	20946	21182	-1	Mobile element protein
12455	25222	12767	Predicted by at least one method	21614	21787	1	Mobile element protein
12455	25222	12767	Predicted by at least one method	22031	22255	1	Mobile element protein
12455	25222	12767	Predicted by at least one method	22784	25222	1	putative enzyme; Not classified
25973	34614	8641	Predicted by at least one method	25973	27106	-1	Mobile element protein
25973	34614	8641	Predicted by at least one method	27527	28234	1	HIPA PROTEIN
25973	34614	8641	Predicted by at least one method	28300	28521	-1	Mobile element protein
25973	34614	8641	Predicted by at least one method	28669	28794	1	hypothetical protein
25973	34614	8641	Predicted by at least one method	28710	28976	1	Mercuric ion reductase (EC 1.16.1.1)
25973	34614	8641	Predicted by at least one method	29180	29485	1	PROBABLE INTEGRAL MEMBRANE PROTEIN
25973	34614	8641	Predicted by at least one method	29622	30344	1	Alkaline phosphatase like protein
25973	34614	8641	Predicted by at least one method	30507	31160	1	DedA protein
25973	34614	8641	Predicted by at least one method	31194	32234	1	Mobile element protein
25973	34614	8641	Predicted by at least one method	32459	33940	1	DedA family protein
25973	34614	8641	Predicted by at least one method	33904	34614	1	DNA-binding heavy metal response regulator
69267	83937	14670	Predicted by at least one method	69267	69767	1	Adenosylcobinamide-phosphate guanylyltransferase (EC 2.7.7.62)
69267	83937	14670	Predicted by at least one method	69764	70792	1	Nicotinate-nucleotide--dimethylbenzimidazole phosphoribosyltransferase (EC 2.4.2.21)
69267	83937	14670	Predicted by at least one method	70789	71544	1	Cobalamin synthase
69267	83937	14670	Predicted by at least one method	71943	72323	-1	beta-lactamase domain protein
69267	83937	14670	Predicted by at least one method	73186	73824	1	DNA topoisomerase I (EC 5.99.1.2)
69267	83937	14670	Predicted by at least one method	74681	75088	1	FIG00983375: hypothetical protein
69267	83937	14670	Predicted by at least one method	75085	75870	-1	Mobile element protein
69267	83937	14670	Predicted by at least one method	77233	77514	1	Helix-turn-helix motif
69267	83937	14670	Predicted by at least one method	77511	77726	1	hypothetical protein
69267	83937	14670	Predicted by at least one method	77764	78270	-1	FIG001353: Acetyltransferase
69267	83937	14670	Predicted by at least one method	78267	78521	-1	FIG032766: hypothetical protein
69267	83937	14670	Predicted by at least one method	78952	80085	1	Mobile element protein
69267	83937	14670	Predicted by at least one method	80105	80569	1	Phage DNA invertase
69267	83937	14670	Predicted by at least one method	82048	83181	-1	Mobile element protein
69267	83937	14670	Predicted by at least one method	83241	83393	1	hypothetical protein Acry_0114
69267	83937	14670	Predicted by at least one method	83662	83937	1	Mobile element protein
69267	83937	14670	Predicted by at least one method	83903	85036	-1	Myo-inositol 2-dehydrogenase 2 (EC 1.1.1.18)
83662	88118	4456	Predicted by at least one method	85076	86239	-1	Oxidoreductase, Gfo/Idh/MocA family
83662	88118	4456	Predicted by at least one method	86243	87301	-1	Inosose isomerase (EC 5.3.99.-)
83662	88118	4456	Predicted by at least one method	87306	88118	-1	3-oxoacyl-[acyl-carrier protein] reductase (EC 1.1.1.100)
95336	103419	8083	Predicted by at least one method	95336	95755	-1	Mobile element protein
95336	103419	8083	Predicted by at least one method	95942	96817	1	Predicted transcriptional regulator of the myo-inositol catabolic operon
95336	103419	8083	Predicted by at least one method	96907	97137	1	Predicted transcriptional regulator of the myo-inositol catabolic operon
95336	103419	8083	Predicted by at least one method	97251	98162	1	Inosose dehydratase (EC 4.2.1.44)
95336	103419	8083	Predicted by at least one method	98162	98971	1	Oxidoreductase, short chain dehydrogenase/reductase family
95336	103419	8083	Predicted by at least one method	99034	99177	-1	2'-5' RNA ligase
95336	103419	8083	Predicted by at least one method	99499	100572	-1	Novel Xylose regulator from LacI family
95336	103419	8083	Predicted by at least one method	100702	101610	1	Glyceraldehyde-3-phosphate ketol-isomerase (EC 5.3.1.1)
95336	103419	8083	Predicted by at least one method	101612	102622	1	Myo-inositol 2-dehydrogenase (EC 1.1.1.18)
95336	103419	8083	Predicted by at least one method	102631	103419	1	Inosose isomerase (EC 5.3.99.-)
113126	140512	27386	Predicted by at least one method	113126	113239	-1	hypothetical protein
113126	140512	27386	Predicted by at least one method	113271	113534	-1	hypothetical protein
113126	140512	27386	Predicted by at least one method	113495	115102	-1	Mobile element protein
113126	140512	27386	Predicted by at least one method	115361	116377	-1	Mobile element protein
113126	140512	27386	Predicted by at least one method	116521	116802	-1	Mobile element protein
113126	140512	27386	Predicted by at least one method	116865	117119	-1	hypothetical protein
113126	140512	27386	Predicted by at least one method	117620	118402	-1	Mobile element protein
113126	140512	27386	Predicted by at least one method	118524	119279	-1	Mobile element protein
113126	140512	27386	Predicted by at least one method	119291	119773	-1	Mobile element protein
113126	140512	27386	Predicted by at least one method	119820	121055	-1	Mobile element protein
113126	140512	27386	Predicted by at least one method	121282	122325	-1	Mobile element protein
113126	140512	27386	Predicted by at least one method	122535	123212	-1	Mobile element protein
113126	140512	27386	Predicted by at least one method	123416	124351	-1	Inosose dehydratase (EC 4.2.1.44)
113126	140512	27386	Predicted by at least one method	124351	124482	-1	hypothetical protein
113126	140512	27386	Predicted by at least one method	124649	125677	-1	Myo-inositol 2-dehydrogenase (EC 1.1.1.18)
113126	140512	27386	Predicted by at least one method	125690	126631	-1	Inosose isomerase (EC 5.3.99.-)
113126	140512	27386	Predicted by at least one method	126657	127829	-1	Myo-inositol 2-dehydrogenase (EC 1.1.1.18)
113126	140512	27386	Predicted by at least one method	127859	128872	-1	Myo-inositol 2-dehydrogenase (EC 1.1.1.18)
113126	140512	27386	Predicted by at least one method	128869	129774	-1	Glyceraldehyde-3-phosphate ketol-isomerase (EC 5.3.1.1)
113126	140512	27386	Predicted by at least one method	129973	130794	-1	miscellaneous; hypothetical/partial homology
113126	140512	27386	Predicted by at least one method	130796	131656	-1	Ferredoxin reductase
113126	140512	27386	Predicted by at least one method	132049	132363	-1	Ferredoxin
113126	140512	27386	Predicted by at least one method	132348	133466	-1	probable hydrocarbon oxygenase MocD
113126	140512	27386	Predicted by at least one method	133538	134923	1	Mobile element protein
113126	140512	27386	Predicted by at least one method	135186	135371	-1	hypothetical protein
113126	140512	27386	Predicted by at least one method	135453	136223	1	Transcriptional regulator, LacI family
113126	140512	27386	Predicted by at least one method	136312	136587	-1	beta-lactamase domain protein
113126	140512	27386	Predicted by at least one method	136689	138074	1	Mobile element protein
113126	140512	27386	Predicted by at least one method	139117	139830	1	Peptidoglycan hydrolase VirB1, involved in T-DNA transfer
113126	140512	27386	Predicted by at least one method	139811	140176	1	Major pilus subunit of type IV secretion complex (VirB2)
113126	140512	27386	Predicted by at least one method	140180	140512	1	Inner membrane protein forms channel for type IV secretion of T-DNA complex, VirB3
136689	145660	8971	Predicted by at least one method	140547	142895	1	ATPase required for both assembly of type IV secretion complex and secretion of T-DNA complex, VirB4
136689	145660	8971	Predicted by at least one method	142905	143663	1	Minor pilin of type IV secretion complex (VirB5)
136689	145660	8971	Predicted by at least one method	143932	144780	1	Integral inner membrane protein of type IV secretion complex (VirB6)
136689	145660	8971	Predicted by at least one method	144971	145660	1	Inner membrane protein forms channel for type IV secretion of T-DNA complex, VirB8
136689	145660	8971	Predicted by at least one method	145657	146547	1	Outer membrane and periplasm component of type IV secretion of T-DNA complex, has secretin-like doma
159747	164108	4361	Predicted by at least one method	159747	160124	-1	Error-prone repair protein UmuD
159747	164108	4361	Predicted by at least one method	161751	162776	-1	Mobile element protein
159747	164108	4361	Predicted by at least one method	163083	164108	-1	Mobile element protein
173022	179618	6596	Predicted by at least one method	167923	173028	-1	IncW plasmid conjugative relaxase protein TrwC (TraI homolog)
173022	179618	6596	Predicted by at least one method	173022	173255	-1	FIG00343845: hypothetical protein
173022	179618	6596	Predicted by at least one method	173624	174178	1	hypothetical protein
173022	179618	6596	Predicted by at least one method	174188	175078	1	FIG00344948: hypothetical protein
173022	179618	6596	Predicted by at least one method	175075	175779	1	hypothetical protein
173022	179618	6596	Predicted by at least one method	175892	176188	1	hypothetical protein
173022	179618	6596	Predicted by at least one method	176778	177353	1	Response regulator NasT
173022	179618	6596	Predicted by at least one method	177350	177955	1	Nitrate ABC transporter, nitrate-binding protein
173022	179618	6596	Predicted by at least one method	178166	179059	-1	Mobile element protein
173022	179618	6596	Predicted by at least one method	179451	179618	1	Nitrate ABC transporter, nitrate-binding protein
190229	210197	19968	Predicted by at least one method	190229	190798	1	Mobile element protein
190229	210197	19968	Predicted by at least one method	190808	191089	1	Mobile element protein
190229	210197	19968	Predicted by at least one method	191112	192491	1	Mobile element protein
190229	210197	19968	Predicted by at least one method	192543	192692	1	hypothetical protein
190229	210197	19968	Predicted by at least one method	193133	195517	1	Helicase, SNF2/RAD54 family
190229	210197	19968	Predicted by at least one method	195589	196542	1	Conserved protein
190229	210197	19968	Predicted by at least one method	196588	196872	-1	hypothetical protein
190229	210197	19968	Predicted by at least one method	196869	197222	-1	Phage-related protein
190229	210197	19968	Predicted by at least one method	197261	197467	-1	Mobile element protein
190229	210197	19968	Predicted by at least one method	197535	197987	1	Mobile element protein
190229	210197	19968	Predicted by at least one method	198610	198732	-1	hypothetical protein
190229	210197	19968	Predicted by at least one method	199366	199635	1	Mobile element protein
190229	210197	19968	Predicted by at least one method	200344	201651	-1	Ammonium transporter
190229	210197	19968	Predicted by at least one method	202326	202688	-1	Mobile element protein
190229	210197	19968	Predicted by at least one method	202718	202831	-1	hypothetical protein
190229	210197	19968	Predicted by at least one method	202978	203151	1	hypothetical protein
190229	210197	19968	Predicted by at least one method	203154	203432	1	Death on curing protein, Doc toxin
190229	210197	19968	Predicted by at least one method	203540	204475	1	Mobile element protein
190229	210197	19968	Predicted by at least one method	204794	204958	1	hypothetical protein
190229	210197	19968	Predicted by at least one method	205435	205584	1	hypothetical protein
190229	210197	19968	Predicted by at least one method	206498	207112	1	Mobile element protein
190229	210197	19968	Predicted by at least one method	207265	208290	-1	Mobile element protein
190229	210197	19968	Predicted by at least one method	208973	209131	1	PEP-CTERM sorting domain-containing protein
190229	210197	19968	Predicted by at least one method	209590	209862	-1	Death on curing protein, Doc toxin
190229	210197	19968	Predicted by at least one method	209967	210197	-1	hypothetical protein
214203	219489	5286	Predicted by at least one method	214203	214388	1	Mobile element protein
214203	219489	5286	Predicted by at least one method	214560	216122	1	FIG00984193: hypothetical protein
214203	219489	5286	Predicted by at least one method	216409	216999	1	hypothetical protein
214203	219489	5286	Predicted by at least one method	218282	219136	-1	Mobile element protein
214203	219489	5286	Predicted by at least one method	219145	219489	-1	Mobile element protein
223074	237494	14420	Predicted by at least one method	223074	223559	-1	DNA primase (EC 2.7.7.-)
223074	237494	14420	Predicted by at least one method	223749	225023	1	Mobile element protein
223074	237494	14420	Predicted by at least one method	225020	225961	1	Mobile element protein
223074	237494	14420	Predicted by at least one method	225958	226950	1	Mobile element protein
223074	237494	14420	Predicted by at least one method	227043	227201	-1	hypothetical protein
223074	237494	14420	Predicted by at least one method	227202	227483	-1	YafQ toxin protein
223074	237494	14420	Predicted by at least one method	227470	227733	-1	DNA-damage-inducible protein J
223074	237494	14420	Predicted by at least one method	228272	228982	-1	LysR-family transcriptional regulatory protein
223074	237494	14420	Predicted by at least one method	229289	230968	-1	Mobile element protein
223074	237494	14420	Predicted by at least one method	231323	232114	1	Enoyl-CoA hydratase (EC 4.2.1.17)
223074	237494	14420	Predicted by at least one method	232111	233316	1	Beta-ketoadipate enol-lactone hydrolase (EC 3.1.1.24)
223074	237494	14420	Predicted by at least one method	233341	233649	1	hypothetical protein
223074	237494	14420	Predicted by at least one method	234061	234657	-1	Mobile element protein
223074	237494	14420	Predicted by at least one method	234896	235321	1	Mobile element protein
223074	237494	14420	Predicted by at least one method	236469	237494	1	Mobile element protein
231323	244652	13329	Predicted by at least one method	238774	240246	-1	Aldehyde dehydrogenase (EC 1.2.1.3)
231323	244652	13329	Predicted by at least one method	240243	240926	-1	Alkanal monooxygenase alpha chain (EC 1.14.14.3)
231323	244652	13329	Predicted by at least one method	241084	242118	1	Mobile element protein
231323	244652	13329	Predicted by at least one method	242386	242745	-1	Alkanal monooxygenase alpha chain (EC 1.14.14.3)
231323	244652	13329	Predicted by at least one method	242742	243677	-1	Nitrilotriacetate monooxygenase component B (EC 1.14.13.-)
231323	244652	13329	Predicted by at least one method	243677	244501	-1	Beta-ketoadipate enol-lactone hydrolase (EC 3.1.1.24)
231323	244652	13329	Predicted by at least one method	244494	244652	-1	hypothetical protein
258221	263942	5721	Predicted by at least one method	258221	258424	-1	hypothetical protein
258221	263942	5721	Predicted by at least one method	258496	261462	-1	Mobile element protein
258221	263942	5721	Predicted by at least one method	261573	262217	1	Mobile element protein
258221	263942	5721	Predicted by at least one method	262283	262693	-1	UPF0110 protein Mb0640
258221	263942	5721	Predicted by at least one method	262690	263010	-1	Uncharacterized protein R02378
258221	263942	5721	Predicted by at least one method	263125	263262	-1	FIG001353: Acetyltransferase
258221	263942	5721	Predicted by at least one method	263643	263942	-1	FIG032766: hypothetical protein
266303	299907	33604	Predicted by at least one method	266303	266437	-1	hypothetical protein
266303	299907	33604	Predicted by at least one method	267217	267396	1	FIG00794836: hypothetical protein
266303	299907	33604	Predicted by at least one method	267390	268082	1	FIG00795348: hypothetical protein
266303	299907	33604	Predicted by at least one method	268381	268515	-1	hypothetical protein
266303	299907	33604	Predicted by at least one method	269078	269581	-1	IncW-like replication protein
266303	299907	33604	Predicted by at least one method	270049	271074	1	Mobile element protein
266303	299907	33604	Predicted by at least one method	272761	272973	-1	ribbon-helix-helix protein, CopG family
266303	299907	33604	Predicted by at least one method	273228	273533	-1	hypothetical protein
266303	299907	33604	Predicted by at least one method	273547	274698	-1	Mobile element protein
266303	299907	33604	Predicted by at least one method	274848	274961	1	hypothetical protein
266303	299907	33604	Predicted by at least one method	275387	276328	-1	Phage DNA invertase
266303	299907	33604	Predicted by at least one method	276640	276894	1	hypothetical protein
266303	299907	33604	Predicted by at least one method	277242	277454	-1	Mobile element protein
266303	299907	33604	Predicted by at least one method	277857	278267	1	Mobile element protein
266303	299907	33604	Predicted by at least one method	278261	278464	1	Mobile element protein
266303	299907	33604	Predicted by at least one method	279148	279357	1	Bona fide RidA/YjgF/TdcF/RutC subgroup
266303	299907	33604	Predicted by at least one method	279344	279604	1	Bona fide RidA/YjgF/TdcF/RutC subgroup
266303	299907	33604	Predicted by at least one method	279720	280409	1	hypothetical protein
266303	299907	33604	Predicted by at least one method	280574	281086	1	hypothetical protein
266303	299907	33604	Predicted by at least one method	281459	282028	-1	ISSod10, transposase OrfB
266303	299907	33604	Predicted by at least one method	282591	282731	1	Resolvase
266303	299907	33604	Predicted by at least one method	282896	283462	-1	Pyridoxine biosynthesis glutamine amidotransferase, glutaminase subunit (EC 2.4.2.-)
266303	299907	33604	Predicted by at least one method	283510	283947	-1	Pyridoxine biosynthesis glutamine amidotransferase, synthase subunit (EC 2.4.2.-)
266303	299907	33604	Predicted by at least one method	284655	285815	-1	Bona fide RidA/YjgF/TdcF/RutC subgroup
266303	299907	33604	Predicted by at least one method	285885	286769	-1	FIG139928: Putative protease
266303	299907	33604	Predicted by at least one method	286781	287776	-1	Putative protease
266303	299907	33604	Predicted by at least one method	287773	288156	-1	Bll7628 protein
266303	299907	33604	Predicted by at least one method	288670	288873	-1	transposase
266303	299907	33604	Predicted by at least one method	289128	289958	1	Mobile element protein
266303	299907	33604	Predicted by at least one method	290004	290843	1	Cytochrome c precursor
266303	299907	33604	Predicted by at least one method	291419	291844	1	Cytochrome c2
266303	299907	33604	Predicted by at least one method	292752	293432	1	TcuB: works with TcuA to oxidize tricarballylate to cis-aconitate
266303	299907	33604	Predicted by at least one method	293478	294503	1	Mobile element protein
266303	299907	33604	Predicted by at least one method	294564	295040	-1	Mobile element protein
266303	299907	33604	Predicted by at least one method	295030	295704	1	Mobile element protein
266303	299907	33604	Predicted by at least one method	296512	298566	-1	Ribonucleotide reductase of class III (anaerobic), large subunit (EC 1.17.4.2)
266303	299907	33604	Predicted by at least one method	298560	298937	1	Transposase homolog
266303	299907	33604	Predicted by at least one method	299449	299907	-1	Mobile element protein
266303	299907	33604	Predicted by at least one method	299900	301633	1	Mobile element protein
377118	396089	18971	Predicted by at least one method	377118	378617	1	Transposase
377118	396089	18971	Predicted by at least one method	378614	379441	1	Mobile element protein
377118	396089	18971	Predicted by at least one method	379505	379879	-1	Mobile element protein
377118	396089	18971	Predicted by at least one method	380153	381193	-1	Mobile element protein
377118	396089	18971	Predicted by at least one method	381905	384394	1	hypothetical protein
377118	396089	18971	Predicted by at least one method	388354	388497	-1	hypothetical protein
377118	396089	18971	Predicted by at least one method	390320	392143	-1	Mlr4739 protein
377118	396089	18971	Predicted by at least one method	392584	393624	1	Mobile element protein
377118	396089	18971	Predicted by at least one method	393898	395631	1	Mobile element protein
377118	396089	18971	Predicted by at least one method	395748	396089	1	Mobile element protein
448642	454103	5461	Predicted by at least one method	448642	448779	1	hypothetical protein
448642	454103	5461	Predicted by at least one method	449510	452509	-1	TolA protein
448642	454103	5461	Predicted by at least one method	452610	453221	-1	Nicotinamidase (EC 3.5.1.19)
448642	454103	5461	Predicted by at least one method	453351	454103	1	2-keto-3-deoxy-L-fuconate dehydrogenase
461569	486572	25003	Predicted by at least one method	460388	461572	-1	Probable Co/Zn/Cd efflux system membrane fusion protein
461569	486572	25003	Predicted by at least one method	461569	463092	-1	RND efflux system, outer membrane lipoprotein, NodT precursor
461569	486572	25003	Predicted by at least one method	463245	463973	1	Transcriptional regulator, TetR family
461569	486572	25003	Predicted by at least one method	463929	464963	-1	Phenylacetic acid degradation operon negative regulatory protein PaaX
461569	486572	25003	Predicted by at least one method	465005	465886	-1	Mobile element protein
461569	486572	25003	Predicted by at least one method	466159	466395	-1	Mobile element protein
461569	486572	25003	Predicted by at least one method	466527	467441	-1	Mobile element protein
461569	486572	25003	Predicted by at least one method	467637	468059	1	Mobile element protein
461569	486572	25003	Predicted by at least one method	468133	468471	-1	Mobile element protein
461569	486572	25003	Predicted by at least one method	469061	470101	1	Mobile element protein
461569	486572	25003	Predicted by at least one method	470537	470722	1	Mobile element protein
461569	486572	25003	Predicted by at least one method	470740	471126	1	Mobile element protein
461569	486572	25003	Predicted by at least one method	471145	472296	-1	Aspartate aminotransferase (EC 2.6.1.1)
461569	486572	25003	Predicted by at least one method	472382	474541	-1	TPR domain protein, putative component of TonB system
461569	486572	25003	Predicted by at least one method	475433	475963	-1	Flagellar basal-body rod protein FlgF
461569	486572	25003	Predicted by at least one method	476679	477077	-1	Flagellar basal-body rod modification protein FlgD
461569	486572	25003	Predicted by at least one method	477149	478033	-1	Flagellin protein FlaA
461569	486572	25003	Predicted by at least one method	478129	478311	-1	hypothetical protein
461569	486572	25003	Predicted by at least one method	479187	480644	-1	Flagellar hook-associated protein FlgK
461569	486572	25003	Predicted by at least one method	480687	481964	-1	Flagellar hook protein FlgE
461569	486572	25003	Predicted by at least one method	482149	483906	1	Flagellar hook-length control protein FliK
461569	486572	25003	Predicted by at least one method	483955	484716	1	Flagellar basal-body rod modification protein FlgD
461569	486572	25003	Predicted by at least one method	484810	486261	-1	hypothetical protein Acry_0114
461569	486572	25003	Predicted by at least one method	486261	486572	-1	hypothetical protein
621314	629259	7945	Predicted by at least one method	620964	621317	1	Ribosome-binding factor A
621314	629259	7945	Predicted by at least one method	621314	622282	1	TsaC protein (YrdC domain) required for threonylcarbamoyladenosine t(6)A37 modification in tRNA
621314	629259	7945	Predicted by at least one method	622308	625577	-1	FIG00471629: hypothetical protein
621314	629259	7945	Predicted by at least one method	625906	626880	-1	SAM-dependent methyltransferases
621314	629259	7945	Predicted by at least one method	627216	628250	1	Mobile element protein
621314	629259	7945	Predicted by at least one method	628790	629020	-1	ABC-type sugar transport system, permease protein
621314	629259	7945	Predicted by at least one method	629131	629259	-1	hypothetical protein
681404	689557	8153	Predicted by at least one method	681404	682486	1	phage integrase family protein
681404	689557	8153	Predicted by at least one method	682559	682861	1	FIG032766: hypothetical protein
681404	689557	8153	Predicted by at least one method	682863	683354	1	FIG001353: Acetyltransferase
681404	689557	8153	Predicted by at least one method	683591	683983	1	Mobile element protein
681404	689557	8153	Predicted by at least one method	684648	686270	-1	FIG00344628: hypothetical protein
681404	689557	8153	Predicted by at least one method	686425	686622	1	hypothetical protein
681404	689557	8153	Predicted by at least one method	686663	686971	1	transposase N-terminus
681404	689557	8153	Predicted by at least one method	686931	688154	-1	Mobile element protein
681404	689557	8153	Predicted by at least one method	688185	688385	-1	hypothetical protein
681404	689557	8153	Predicted by at least one method	688416	688844	1	Mobile element protein
681404	689557	8153	Predicted by at least one method	689120	689557	-1	Perosamine synthetase Per
683591	696373	12782	Predicted by at least one method	689790	691097	1	transposase
683591	696373	12782	Predicted by at least one method	691082	691681	-1	Perosamine synthetase Per
683591	696373	12782	Predicted by at least one method	691704	692975	-1	Glyscosyl transferase, group 1 family protein
683591	696373	12782	Predicted by at least one method	692987	694024	-1	Glycosyltransferase
683591	696373	12782	Predicted by at least one method	694021	695070	-1	Glycosyltransferase
683591	696373	12782	Predicted by at least one method	695067	695693	-1	4-amino-6-deoxy-N-Acetyl-D-hexosaminyl-(Lipid carrier) acetyltrasferase
683591	696373	12782	Predicted by at least one method	695708	696373	-1	methyltransferase FkbM family
781259	785826	4567	Predicted by at least one method	781259	781417	1	hypothetical protein
781259	785826	4567	Predicted by at least one method	781404	781718	1	hypothetical protein
781259	785826	4567	Predicted by at least one method	781887	782282	1	Phosphomannomutase
781259	785826	4567	Predicted by at least one method	782383	784368	1	putative plasmid stabilization protein
781259	785826	4567	Predicted by at least one method	784470	784613	1	hypothetical protein
781259	785826	4567	Predicted by at least one method	785401	785826	-1	HYPOTHETICAL/UNKNOWN PROTEIN
781259	785826	4567	Predicted by at least one method	785823	786065	-1	Prevent host death protein, Phd antitoxin
825337	842611	17274	Predicted by at least one method	825337	827379	-1	putative ATP-dependent protease
825337	842611	17274	Predicted by at least one method	827382	829934	-1	DNA repair protein
825337	842611	17274	Predicted by at least one method	829934	831007	-1	putative GTP pyrophosphokinase
825337	842611	17274	Predicted by at least one method	831004	833019	-1	putative type II restriction enzyme methylase subunit
825337	842611	17274	Predicted by at least one method	833016	834938	-1	putative type II restriction enzyme methylase subunit
825337	842611	17274	Predicted by at least one method	834951	838493	-1	hypothetical protein
825337	842611	17274	Predicted by at least one method	838507	838746	-1	hypothetical protein
825337	842611	17274	Predicted by at least one method	839079	839228	-1	hypothetical protein
825337	842611	17274	Predicted by at least one method	840521	840715	-1	DNA binding domain, excisionase family
825337	842611	17274	Predicted by at least one method	841048	841167	1	hypothetical protein
825337	842611	17274	Predicted by at least one method	841202	842611	-1	Integrase
904961	917436	12475	Predicted by at least one method	904961	905281	1	5'-methylthioadenosine nucleosidase (EC 3.2.2.16) @ S-adenosylhomocysteine nucleosidase (EC 3.2.2.9)
904961	917436	12475	Predicted by at least one method	905248	906051	-1	Exodeoxyribonuclease III (EC 3.1.11.2)
904961	917436	12475	Predicted by at least one method	906048	906731	-1	Fumarylacetoacetate hydrolase family protein
904961	917436	12475	Predicted by at least one method	906760	907554	-1	Para-aminobenzoate synthase, amidotransferase component (EC 2.6.1.85)
904961	917436	12475	Predicted by at least one method	907610	908230	-1	Outer membrane lipoprotein carrier protein LolA
904961	917436	12475	Predicted by at least one method	908249	908638	-1	Transcriptional regulator, MarR family
904961	917436	12475	Predicted by at least one method	908858	910249	-1	Peptidase B (EC 3.4.11.23)
904961	917436	12475	Predicted by at least one method	910643	912547	1	Excinuclease ABC subunit C
904961	917436	12475	Predicted by at least one method	912638	914860	1	FIG00343950: hypothetical protein
904961	917436	12475	Predicted by at least one method	915722	916465	-1	COG1496: Uncharacterized conserved protein
904961	917436	12475	Predicted by at least one method	916462	917436	-1	COG1565: Uncharacterized conserved protein
904961	917436	12475	Predicted by at least one method	917433	918263	-1	Prolipoprotein diacylglyceryl transferase (EC 2.4.99.-)
931720	939332	7612	Predicted by at least one method	931720	932490	1	FIG005935: membrane protein
931720	939332	7612	Predicted by at least one method	932583	932882	-1	Phosphocarrier protein, nitrogen regulation associated
931720	939332	7612	Predicted by at least one method	932873	933295	-1	PTS system permease (IIAMan), nitrogen regulatory IIA protein
931720	939332	7612	Predicted by at least one method	933292	934203	-1	Hypothetical ATP-binding protein UPF0042, contains P-loop
931720	939332	7612	Predicted by at least one method	934200	934538	-1	HPr protein serine kinase
931720	939332	7612	Predicted by at least one method	935108	935242	1	hypothetical protein
931720	939332	7612	Predicted by at least one method	935685	936368	1	response regulator in two-component regulatory system with PhoQ
931720	939332	7612	Predicted by at least one method	936378	937844	1	sensor histidine kinase
931720	939332	7612	Predicted by at least one method	938010	939332	1	4-hydroxybenzoate transporter
1086838	1095012	8174	Predicted by at least one method	1086838	1087389	1	dTDP-4-dehydrorhamnose 3,5-epimerase (EC 5.1.3.13)
1086838	1095012	8174	Predicted by at least one method	1087386	1088609	1	FIG01163484: hypothetical protein
1086838	1095012	8174	Predicted by at least one method	1090033	1090767	1	UDP-glucose 4-epimerase (EC 5.1.3.2)
1086838	1095012	8174	Predicted by at least one method	1090894	1091664	1	Cephalosporin hydroxylase
1086838	1095012	8174	Predicted by at least one method	1091984	1092118	-1	hypothetical protein
1086838	1095012	8174	Predicted by at least one method	1092845	1094458	1	Methyl-accepting chemotaxis protein McpI
1086838	1095012	8174	Predicted by at least one method	1094458	1095012	1	Cytochrome oxidase biogenesis protein Sco1/SenC/PrrC, putative copper metallochaperone
1144691	1162761	18070	Predicted by at least one method	1144691	1147423	1	DNA gyrase subunit A (EC 5.99.1.3)
1144691	1162761	18070	Predicted by at least one method	1147416	1147925	1	Phosphopantetheine adenylyltransferase (EC 2.7.7.3)
1144691	1162761	18070	Predicted by at least one method	1147922	1148476	1	Peptidyl-prolyl cis-trans isomerase (EC 5.2.1.8)
1144691	1162761	18070	Predicted by at least one method	1149779	1150804	1	Mobile element protein
1144691	1162761	18070	Predicted by at least one method	1151558	1153279	-1	Penicillin-insensitive transglycosylase (EC 2.4.2.-) & transpeptidase PBP-1C
1144691	1162761	18070	Predicted by at least one method	1154590	1155417	1	Flagellar hook-length control protein FliK
1144691	1162761	18070	Predicted by at least one method	1156112	1157035	-1	Transcriptional regulator, LysR family
1144691	1162761	18070	Predicted by at least one method	1157055	1157978	-1	Uricase (urate oxidase) (EC 1.7.3.3)
1144691	1162761	18070	Predicted by at least one method	1158016	1159260	-1	Acetylornithine deacetylase (EC 3.5.1.16)
1144691	1162761	18070	Predicted by at least one method	1159263	1160558	-1	N-carbamoyl-L-amino acid hydrolase (EC 3.5.1.87)
1144691	1162761	18070	Predicted by at least one method	1160564	1161883	-1	D-glycerate 2-kinase (EC 2.7.1.-)
1144691	1162761	18070	Predicted by at least one method	1161883	1162761	-1	2-hydroxy-3-oxopropionate reductase (EC 1.1.1.60)
1144691	1162761	18070	Predicted by at least one method	1162758	1163564	-1	Hydroxypyruvate isomerase (EC 5.3.1.22)
1458718	1462962	4244	Predicted by at least one method	1458718	1459932	1	Phage integrase
1458718	1462962	4244	Predicted by at least one method	1459929	1460243	-1	FIG00642059: hypothetical protein
1458718	1462962	4244	Predicted by at least one method	1460549	1460977	-1	Mobile element protein
1458718	1462962	4244	Predicted by at least one method	1461109	1461402	-1	transposase N-terminus
1458718	1462962	4244	Predicted by at least one method	1461922	1462962	1	Mobile element protein
1470917	1509234	38317	Predicted by at least one method	1470721	1470960	-1	hypothetical protein
1470917	1509234	38317	Predicted by at least one method	1470917	1472107	1	hypothetical protein
1470917	1509234	38317	Predicted by at least one method	1472378	1472629	1	hypothetical protein
1470917	1509234	38317	Predicted by at least one method	1474339	1474464	1	hypothetical protein
1470917	1509234	38317	Predicted by at least one method	1474511	1475536	1	Mobile element protein
1470917	1509234	38317	Predicted by at least one method	1475523	1479368	1	FIG00487164: hypothetical protein
1470917	1509234	38317	Predicted by at least one method	1479463	1479729	1	hypothetical protein
1470917	1509234	38317	Predicted by at least one method	1479963	1480124	1	FIG01213006: hypothetical protein
1470917	1509234	38317	Predicted by at least one method	1480900	1481184	1	hypothetical protein
1470917	1509234	38317	Predicted by at least one method	1481181	1481402	1	hypothetical protein
1470917	1509234	38317	Predicted by at least one method	1481483	1481611	-1	hypothetical protein
1470917	1509234	38317	Predicted by at least one method	1481626	1483953	1	Outer membrane receptor proteins, mostly Fe transport
1470917	1509234	38317	Predicted by at least one method	1484235	1487075	-1	hypothetical protein
1470917	1509234	38317	Predicted by at least one method	1487195	1488019	-1	Leader peptidase (Prepilin peptidase) (EC 3.4.23.43)
1470917	1509234	38317	Predicted by at least one method	1488023	1489696	1	General secretion pathway protein E
1470917	1509234	38317	Predicted by at least one method	1489709	1490929	1	General secretion pathway protein F
1470917	1509234	38317	Predicted by at least one method	1490913	1491380	1	General secretion pathway protein H
1470917	1509234	38317	Predicted by at least one method	1491364	1491732	1	General secretion pathway protein I
1470917	1509234	38317	Predicted by at least one method	1491729	1492325	1	General secretion pathway protein J
1470917	1509234	38317	Predicted by at least one method	1492429	1493427	1	General secretion pathway protein L
1470917	1509234	38317	Predicted by at least one method	1493432	1494013	1	General secretion pathway protein M
1470917	1509234	38317	Predicted by at least one method	1494010	1494519	1	General secretion pathway protein N
1470917	1509234	38317	Predicted by at least one method	1494543	1496819	1	General secretion pathway protein D
1470917	1509234	38317	Predicted by at least one method	1496822	1497619	1	General secretion pathway protein K
1470917	1509234	38317	Predicted by at least one method	1497627	1498118	-1	General secretion pathway protein G
1470917	1509234	38317	Predicted by at least one method	1498145	1498543	1	BfpH protein (involved in biogenesis of type IV pili)
1470917	1509234	38317	Predicted by at least one method	1498634	1500691	1	Acid phosphatase precursor
1470917	1509234	38317	Predicted by at least one method	1500945	1501502	-1	Basic proline-rich protein
1470917	1509234	38317	Predicted by at least one method	1501691	1502998	1	transposase
1470917	1509234	38317	Predicted by at least one method	1503685	1503918	-1	FIG00344202: hypothetical protein
1470917	1509234	38317	Predicted by at least one method	1504248	1504412	1	Mobile element protein
1470917	1509234	38317	Predicted by at least one method	1504671	1505213	-1	FIG00344215: hypothetical protein
1470917	1509234	38317	Predicted by at least one method	1505723	1505863	-1	Phage related lysozyme
1470917	1509234	38317	Predicted by at least one method	1505874	1506314	-1	hypothetical protein
1470917	1509234	38317	Predicted by at least one method	1506650	1507186	-1	Phage related lysozyme
1470917	1509234	38317	Predicted by at least one method	1507287	1508045	-1	FIG00344423: hypothetical protein
1470917	1509234	38317	Predicted by at least one method	1508070	1508399	-1	hypothetical protein
1470917	1509234	38317	Predicted by at least one method	1508424	1508900	-1	Putative Holliday junction resolvase YqgF
1470917	1509234	38317	Predicted by at least one method	1508947	1509234	1	Aspartyl-tRNA(Asn) amidotransferase subunit C (EC 6.3.5.6) @ Glutamyl-tRNA(Gln) amidotransferase sub
1470917	1509234	38317	Predicted by at least one method	1509231	1510712	1	Aspartyl-tRNA(Asn) amidotransferase subunit A (EC 6.3.5.6) @ Glutamyl-tRNA(Gln) amidotransferase sub
1825309	1833136	7827	Predicted by at least one method	1825309	1825653	1	Mobile element protein
1825309	1833136	7827	Predicted by at least one method	1825655	1826038	-1	hypothetical protein
1825309	1833136	7827	Predicted by at least one method	1826449	1826727	-1	Mobile element protein
1825309	1833136	7827	Predicted by at least one method	1826802	1827230	-1	Mobile element protein
1825309	1833136	7827	Predicted by at least one method	1827499	1828539	1	Mobile element protein
1825309	1833136	7827	Predicted by at least one method	1828881	1829423	-1	DoxX family protein
1825309	1833136	7827	Predicted by at least one method	1829441	1830388	1	Transcriptional regulator, LysR family
1825309	1833136	7827	Predicted by at least one method	1830576	1830776	1	Mobile element protein
1825309	1833136	7827	Predicted by at least one method	1830727	1830954	1	Mobile element protein
1825309	1833136	7827	Predicted by at least one method	1830951	1831508	1	DNA for TA region of Ti plasmid
1825309	1833136	7827	Predicted by at least one method	1831713	1831901	1	DNA for TA region of Ti plasmid
1825309	1833136	7827	Predicted by at least one method	1832096	1833136	1	Mobile element protein
1836634	1845740	9106	Predicted by at least one method	1836634	1837026	-1	Methyl-accepting chemotaxis protein
1836634	1845740	9106	Predicted by at least one method	1837578	1839485	1	FIG00343956: hypothetical protein
1836634	1845740	9106	Predicted by at least one method	1839482	1840297	1	FIG00344293: hypothetical protein
1836634	1845740	9106	Predicted by at least one method	1840301	1842229	1	FIG00344976: hypothetical protein
1836634	1845740	9106	Predicted by at least one method	1842292	1843398	1	hypothetical protein
1836634	1845740	9106	Predicted by at least one method	1843554	1844393	-1	Glycosyl transferase, group 2 family protein
1836634	1845740	9106	Predicted by at least one method	1844514	1845740	-1	Glycosyl transferase, group 2 family protein
2029073	2040786	11713	Predicted by at least one method	2029073	2030035	1	Tyrosine recombinase XerD
2029073	2040786	11713	Predicted by at least one method	2030062	2030805	-1	Flagellar synthesis regulator FleN
2029073	2040786	11713	Predicted by at least one method	2030897	2031778	-1	Flagellar biosynthesis protein FlhF
2029073	2040786	11713	Predicted by at least one method	2031779	2033854	-1	Flagellar biosynthesis protein FlhA
2029073	2040786	11713	Predicted by at least one method	2034295	2034561	1	hypothetical protein
2029073	2040786	11713	Predicted by at least one method	2035216	2035440	-1	Flagellar motor switch protein FliN
2029073	2040786	11713	Predicted by at least one method	2035580	2036590	-1	Flagellar motor switch protein FliG
2029073	2040786	11713	Predicted by at least one method	2036587	2038149	-1	Flagellar M-ring protein FliF
2029073	2040786	11713	Predicted by at least one method	2038269	2038733	-1	tRNA-specific adenosine-34 deaminase (EC 3.5.4.-)
2029073	2040786	11713	Predicted by at least one method	2038872	2039492	1	glutamine amidotransferase (GATase1)
2029073	2040786	11713	Predicted by at least one method	2039489	2040232	1	tRNA pseudouridine synthase A (EC 4.2.1.70)
2029073	2040786	11713	Predicted by at least one method	2040385	2040786	1	16S rRNA (guanine(966)-N(2))-methyltransferase (EC 2.1.1.171)
2050000	2058684	8684	Predicted by at least one method	2050000	2050725	1	FIG00344649: hypothetical protein
2050000	2058684	8684	Predicted by at least one method	2050734	2051741	-1	Cysteine synthase B (EC 2.5.1.47)
2050000	2058684	8684	Predicted by at least one method	2051796	2052245	1	Rhodanese-related sulfurtransferase
2050000	2058684	8684	Predicted by at least one method	2052327	2053556	1	Permeases of the major facilitator superfamily
2050000	2058684	8684	Predicted by at least one method	2053600	2054385	1	Methionine aminopeptidase (EC 3.4.11.18)
2050000	2058684	8684	Predicted by at least one method	2054430	2055197	1	DNA repair protein RadC
2050000	2058684	8684	Predicted by at least one method	2055192	2055965	-1	SAM-dependent methyltransferase, BioC-like
2050000	2058684	8684	Predicted by at least one method	2056011	2056736	1	Competence protein F homolog, phosphoribosyltransferase domain; protein YhgH required for utilizatio
2050000	2058684	8684	Predicted by at least one method	2056862	2057056	1	Glutaredoxin 3 (Grx2)
2050000	2058684	8684	Predicted by at least one method	2057053	2057508	1	FIG004851: hypothetical protein
2050000	2058684	8684	Predicted by at least one method	2057525	2058067	1	carbonic anhydrase, family 3
2050000	2058684	8684	Predicted by at least one method	2058097	2058684	1	FIG00344420: hypothetical protein
2398905	2404424	5519	Predicted by at least one method	2398905	2399786	1	Glycosyltransferase
2398905	2404424	5519	Predicted by at least one method	2400768	2401646	1	glycosyl transferase
2398905	2404424	5519	Predicted by at least one method	2401843	2402913	1	Acyltransferase 3
2398905	2404424	5519	Predicted by at least one method	2403256	2404074	-1	Dipeptide-binding ABC transporter, periplasmic substrate-binding component (TC 3.A.1.5.2)
2398905	2404424	5519	Predicted by at least one method	2404149	2404424	-1	Mobile element protein
2407511	2420549	13038	Predicted by at least one method	2407511	2407867	-1	hypothetical protein
2407511	2420549	13038	Predicted by at least one method	2408334	2409542	1	Mobile element protein
2407511	2420549	13038	Predicted by at least one method	2409946	2410113	1	hypothetical protein
2407511	2420549	13038	Predicted by at least one method	2410124	2410411	1	hypothetical protein
2407511	2420549	13038	Predicted by at least one method	2410839	2415602	1	Hemolysin-type calcium-binding region
2407511	2420549	13038	Predicted by at least one method	2416116	2416922	-1	hypothetical protein
2407511	2420549	13038	Predicted by at least one method	2417258	2417830	1	hypothetical protein
2407511	2420549	13038	Predicted by at least one method	2418221	2418373	-1	hypothetical protein
2407511	2420549	13038	Predicted by at least one method	2418409	2419563	-1	Photosynthetic reaction center cytochrome c subunit
2407511	2420549	13038	Predicted by at least one method	2419560	2420549	-1	Photosynthetic reaction center M subunit
2455789	2486484	30695	Predicted by at least one method	2455789	2456856	1	Mg protoporphyrin IX monomethyl ester oxidative cyclase (aerobic) (EC 1.14.13.81)
2455789	2486484	30695	Predicted by at least one method	2456867	2458729	1	FIG00444485: hypothetical protein
2455789	2486484	30695	Predicted by at least one method	2458776	2459987	1	5-aminolevulinate synthase (EC 2.3.1.37)
2455789	2486484	30695	Predicted by at least one method	2460212	2460325	-1	Dipeptide-binding ABC transporter, periplasmic substrate-binding component (TC 3.A.1.5.2)
2455789	2486484	30695	Predicted by at least one method	2460525	2460761	-1	Mobile element protein
2455789	2486484	30695	Predicted by at least one method	2460976	2461140	-1	hypothetical protein
2455789	2486484	30695	Predicted by at least one method	2461139	2461675	1	Cytochrome c4
2455789	2486484	30695	Predicted by at least one method	2461672	2462541	1	FIG002261: Cytochrome c family protein
2455789	2486484	30695	Predicted by at least one method	2463427	2464392	1	putative sulfate-binding protein
2455789	2486484	30695	Predicted by at least one method	2464618	2465187	1	Mobile element protein
2455789	2486484	30695	Predicted by at least one method	2465401	2465607	1	Mobile element protein
2455789	2486484	30695	Predicted by at least one method	2465604	2465942	1	Mobile element protein
2455789	2486484	30695	Predicted by at least one method	2466181	2467224	-1	Mobile element protein
2455789	2486484	30695	Predicted by at least one method	2467279	2467446	1	Mobile element protein
2455789	2486484	30695	Predicted by at least one method	2467702	2468376	1	Mobile element protein
2455789	2486484	30695	Predicted by at least one method	2468551	2469312	-1	Flagellar L-ring protein FlgH
2455789	2486484	30695	Predicted by at least one method	2470332	2471114	-1	Flagellar basal-body rod protein FlgG
2455789	2486484	30695	Predicted by at least one method	2471143	2471886	-1	Flagellar basal-body rod protein FlgG
2455789	2486484	30695	Predicted by at least one method	2472112	2472651	1	hypothetical protein
2455789	2486484	30695	Predicted by at least one method	2472701	2473876	1	DNA polymerase-like protein PA0670
2455789	2486484	30695	Predicted by at least one method	2473876	2476989	1	DNA polymerase III alpha subunit (EC 2.7.7.7)
2455789	2486484	30695	Predicted by at least one method	2479243	2480268	-1	Mobile element protein
2455789	2486484	30695	Predicted by at least one method	2480258	2482306	1	hypothetical protein
2455789	2486484	30695	Predicted by at least one method	2482988	2483173	1	Mobile element protein
2455789	2486484	30695	Predicted by at least one method	2483238	2483444	1	Mobile element protein
2455789	2486484	30695	Predicted by at least one method	2483542	2484507	-1	Transcriptional regulator, LysR family
2455789	2486484	30695	Predicted by at least one method	2484506	2485531	1	Beta-lactamase-like
2455789	2486484	30695	Predicted by at least one method	2485528	2486484	1	Antibiotic biosynthesis monooxygenase
2479243	2493895	14652	Predicted by at least one method	2487531	2488346	1	Integral membrane protein
2479243	2493895	14652	Predicted by at least one method	2488553	2491357	-1	Glycine-rich cell wall structural protein 1 precursor
2479243	2493895	14652	Predicted by at least one method	2491438	2492385	-1	Mobile element protein
2479243	2493895	14652	Predicted by at least one method	2492630	2492812	-1	Mobile element protein
2479243	2493895	14652	Predicted by at least one method	2493222	2493383	-1	hypothetical protein
2479243	2493895	14652	Predicted by at least one method	2493449	2493895	-1	Transcriptional regulator, AsnC family
2528291	2540498	12207	Predicted by at least one method	2528291	2528509	-1	Dipeptide-binding ABC transporter, periplasmic substrate-binding component (TC 3.A.1.5.2)
2528291	2540498	12207	Predicted by at least one method	2528515	2528751	-1	Mobile element protein
2528291	2540498	12207	Predicted by at least one method	2529010	2529171	-1	hypothetical protein
2528291	2540498	12207	Predicted by at least one method	2529229	2529432	-1	hypothetical protein
2528291	2540498	12207	Predicted by at least one method	2529489	2530040	-1	hypothetical protein
2528291	2540498	12207	Predicted by at least one method	2531565	2532461	-1	transcriptional regulator, LuxR family
2528291	2540498	12207	Predicted by at least one method	2532651	2534216	1	Amino acid/metabolite permease
2528291	2540498	12207	Predicted by at least one method	2534320	2535015	1	3-oxoacyl-[acyl-carrier protein] reductase (EC 1.1.1.100)
2528291	2540498	12207	Predicted by at least one method	2535022	2535666	1	FAD/FMN-containing dehydrogenases
2528291	2540498	12207	Predicted by at least one method	2535688	2536713	1	Mobile element protein
2528291	2540498	12207	Predicted by at least one method	2536779	2537357	1	FAD/FMN-containing dehydrogenases
2528291	2540498	12207	Predicted by at least one method	2538519	2538680	-1	hypothetical protein
2528291	2540498	12207	Predicted by at least one method	2539575	2540498	1	Permease of the drug/metabolite transporter (DMT) superfamily
2551872	2566655	14783	Predicted by at least one method	2551872	2552165	-1	Mobile element protein
2551872	2566655	14783	Predicted by at least one method	2552533	2553354	-1	Mobile element protein
2551872	2566655	14783	Predicted by at least one method	2553438	2553704	-1	Mobile element protein
2551872	2566655	14783	Predicted by at least one method	2554702	2554818	1	hypothetical protein
2551872	2566655	14783	Predicted by at least one method	2554776	2556251	-1	hypothetical protein
2551872	2566655	14783	Predicted by at least one method	2556897	2558030	-1	Mobile element protein
2551872	2566655	14783	Predicted by at least one method	2558090	2559028	1	Mobile element protein
2551872	2566655	14783	Predicted by at least one method	2560846	2561025	-1	FIG01007305: hypothetical protein
2551872	2566655	14783	Predicted by at least one method	2561263	2563158	1	FIG00900393: hypothetical protein
2551872	2566655	14783	Predicted by at least one method	2563391	2565745	-1	diguanylate cyclase/phosphodiesterase (GGDEF & EAL domains) with PAS/PAC sensor(s)
2551872	2566655	14783	Predicted by at least one method	2566470	2566655	1	hypothetical protein
2591982	2601311	9329	Predicted by at least one method	2591982	2592299	-1	hypothetical protein
2591982	2601311	9329	Predicted by at least one method	2592977	2594617	1	FIG00900393: hypothetical protein
2591982	2601311	9329	Predicted by at least one method	2595811	2595951	1	hypothetical protein
2591982	2601311	9329	Predicted by at least one method	2597638	2598771	-1	Mobile element protein
2591982	2601311	9329	Predicted by at least one method	2599265	2599942	-1	hypothetical protein
2591982	2601311	9329	Predicted by at least one method	2600165	2600875	1	Transposase
2591982	2601311	9329	Predicted by at least one method	2600862	2601311	1	Mobile element protein
2591982	2601311	9329	Predicted by at least one method	2601278	2601433	-1	hypothetical protein
2607095	2611715	4620	Predicted by at least one method	2607095	2607496	-1	Mobile element protein
2607095	2611715	4620	Predicted by at least one method	2607514	2607699	-1	Mobile element protein
2607095	2611715	4620	Predicted by at least one method	2608135	2609175	-1	Mobile element protein
2607095	2611715	4620	Predicted by at least one method	2609391	2609693	1	Mobile element protein
2607095	2611715	4620	Predicted by at least one method	2609904	2610797	-1	Mobile element protein
2607095	2611715	4620	Predicted by at least one method	2611119	2611715	1	Mobile element protein
3057088	3069362	12274	Predicted by at least one method	3057088	3057213	-1	hypothetical protein
3057088	3069362	12274	Predicted by at least one method	3057306	3057581	-1	KluA regulatory protein
3057088	3069362	12274	Predicted by at least one method	3058286	3058411	1	Mobile element protein
3057088	3069362	12274	Predicted by at least one method	3058459	3058791	1	Mobile element protein
3057088	3069362	12274	Predicted by at least one method	3060223	3060363	1	Mobile element protein
3057088	3069362	12274	Predicted by at least one method	3061110	3061292	1	hypothetical protein
3057088	3069362	12274	Predicted by at least one method	3061688	3062602	-1	Probable transcription regulator protein of MDR efflux pump cluster
3057088	3069362	12274	Predicted by at least one method	3062696	3063457	1	Reductase
3057088	3069362	12274	Predicted by at least one method	3063595	3063951	1	Aspartate racemase (EC 5.1.1.13)
3057088	3069362	12274	Predicted by at least one method	3063929	3065062	-1	Mobile element protein
3057088	3069362	12274	Predicted by at least one method	3065199	3065522	1	Aspartate racemase (EC 5.1.1.13)
3057088	3069362	12274	Predicted by at least one method	3065725	3066687	1	Threonine dehydratase (EC 4.3.1.19)
3057088	3069362	12274	Predicted by at least one method	3067059	3067229	1	Mobile element protein
3057088	3069362	12274	Predicted by at least one method	3067365	3067520	1	Mobile element protein
3057088	3069362	12274	Predicted by at least one method	3067860	3068594	1	hypothetical protein
3057088	3069362	12274	Predicted by at least one method	3068874	3069362	1	putative transposase
3072115	3076845	4730	Predicted by at least one method	3072115	3072588	1	Leucine-responsive regulatory protein, regulator for leucine (or lrp) regulon and high-affinity bran
3072115	3076845	4730	Predicted by at least one method	3072616	3073206	-1	FIG000557: hypothetical protein co-occurring with RecR
3072115	3076845	4730	Predicted by at least one method	3073663	3074394	1	N-formylglutamate deformylase (EC 3.5.1.68)
3072115	3076845	4730	Predicted by at least one method	3074372	3075505	-1	Mobile element protein
3072115	3076845	4730	Predicted by at least one method	3075789	3076286	1	MISCELLANEOUS; Unknown
3072115	3076845	4730	Predicted by at least one method	3076429	3076845	-1	hypothetical protein
3072115	3076845	4730	Predicted by at least one method	3076842	3077828	-1	Ribose ABC transport system, permease protein RbsC (TC 3.A.1.2.1)
3143628	3149796	6168	Predicted by at least one method	3143628	3144416	-1	Inosose isomerase (EC 5.3.99.-)
3143628	3149796	6168	Predicted by at least one method	3144425	3145435	-1	Myo-inositol 2-dehydrogenase (EC 1.1.1.18)
3143628	3149796	6168	Predicted by at least one method	3145437	3146345	-1	Glyceraldehyde-3-phosphate ketol-isomerase (EC 5.3.1.1)
3143628	3149796	6168	Predicted by at least one method	3146475	3147548	1	Novel Xylose regulator from LacI family
3143628	3149796	6168	Predicted by at least one method	3147870	3148013	1	hypothetical protein
3143628	3149796	6168	Predicted by at least one method	3148076	3148885	-1	Oxidoreductase, short chain dehydrogenase/reductase family
3143628	3149796	6168	Predicted by at least one method	3148885	3149796	-1	Inosose dehydratase (EC 4.2.1.44)
3155491	3162604	7113	Predicted by at least one method	3155491	3157917	-1	Hypothetical transmembrane protein coupled to NADH-ubiquinone oxidoreductase chain 5 homolog
3155491	3162604	7113	Predicted by at least one method	3157937	3159517	-1	NADH dehydrogenase, subunit 5
3155491	3162604	7113	Predicted by at least one method	3159685	3160479	1	Hydrogen peroxide-inducible genes activator
3155491	3162604	7113	Predicted by at least one method	3160652	3161668	1	Mobile element protein
3155491	3162604	7113	Predicted by at least one method	3162464	3162604	1	hypothetical protein
3159685	3164837	5152	Predicted by at least one method	3162675	3163286	1	RNA polymerase sigma factor RpoE
3159685	3164837	5152	Predicted by at least one method	3163283	3163711	1	hypothetical protein
3159685	3164837	5152	Predicted by at least one method	3163708	3164244	1	Mll5454 protein
3159685	3164837	5152	Predicted by at least one method	3164334	3164522	1	hypothetical protein
3159685	3164837	5152	Predicted by at least one method	3164571	3164837	1	hypothetical protein
3175480	3181529	6049	Predicted by at least one method	3175480	3175596	1	hypothetical protein
3175480	3181529	6049	Predicted by at least one method	3175554	3177029	-1	hypothetical protein
3175480	3181529	6049	Predicted by at least one method	3178912	3180534	-1	ATP-binding protein of ABC transporter
3175480	3181529	6049	Predicted by at least one method	3180987	3181529	1	FIG00900393: hypothetical protein
3175480	3181529	6049	Predicted by at least one method	3181484	3182695	1	hypothetical protein
3207653	3216065	8412	Predicted by at least one method	3207653	3208036	1	hypothetical protein
3207653	3216065	8412	Predicted by at least one method	3208103	3208930	1	Prolipoprotein diacylglyceryl transferase (EC 2.4.99.-)
3207653	3216065	8412	Predicted by at least one method	3209078	3210076	-1	Cysteine synthase (EC 2.5.1.47)
3207653	3216065	8412	Predicted by at least one method	3210420	3212681	1	Lead, cadmium, zinc and mercury transporting ATPase (EC 3.6.3.3) (EC 3.6.3.5); Copper-translocating
3207653	3216065	8412	Predicted by at least one method	3212678	3213154	1	Cu(I)-responsive transcriptional regulator
3207653	3216065	8412	Predicted by at least one method	3213402	3213965	1	Cytochrome c-type biogenesis protein CcmG/DsbE, thiol:disulfide oxidoreductase
3207653	3216065	8412	Predicted by at least one method	3214164	3214301	1	hypothetical protein
3207653	3216065	8412	Predicted by at least one method	3214290	3215597	-1	transposase
3207653	3216065	8412	Predicted by at least one method	3215745	3216065	1	TlpA family protein disulfide reductase
3223652	3246190	22538	Predicted by at least one method	3223652	3224353	-1	Alkyl hydroperoxide reductase subunit C-like protein
3223652	3246190	22538	Predicted by at least one method	3224343	3224645	-1	hypothetical protein
3223652	3246190	22538	Predicted by at least one method	3224721	3225278	-1	Thiol:disulfide oxidoreductase TlpA
3223652	3246190	22538	Predicted by at least one method	3225334	3225894	-1	Thiol:disulfide oxidoreductase TlpA
3223652	3246190	22538	Predicted by at least one method	3225891	3226613	-1	Cytochrome oxidase biogenesis protein Sco1/SenC/PrrC, putative copper metallochaperone
3223652	3246190	22538	Predicted by at least one method	3226610	3227224	-1	SAM-dependent methyltransferase PA0798 (UbiE paralog)
3223652	3246190	22538	Predicted by at least one method	3227221	3229374	-1	Cytochrome c-type biogenesis protein DsbD, protein-disulfide reductase (EC 1.8.1.8)
3223652	3246190	22538	Predicted by at least one method	3229371	3229823	-1	hypothetical protein
3223652	3246190	22538	Predicted by at least one method	3229944	3230270	-1	hypothetical protein
3223652	3246190	22538	Predicted by at least one method	3230306	3230791	-1	CopG protein
3223652	3246190	22538	Predicted by at least one method	3230788	3232203	-1	Multicopper oxidase
3223652	3246190	22538	Predicted by at least one method	3232802	3233074	-1	hypothetical protein
3223652	3246190	22538	Predicted by at least one method	3233262	3234866	-1	Amino acid transporter
3223652	3246190	22538	Predicted by at least one method	3235067	3235522	-1	hypothetical protein
3223652	3246190	22538	Predicted by at least one method	3235603	3236211	-1	oxidoreductase
3223652	3246190	22538	Predicted by at least one method	3236208	3237647	-1	Mercuric ion reductase (EC 1.16.1.1)
3223652	3246190	22538	Predicted by at least one method	3237773	3238171	1	Heavy metal resistance transcriptional regulator HmrR
3223652	3246190	22538	Predicted by at least one method	3238326	3238613	-1	Type IV secretory pathway, VirD2 components (relaxase)
3223652	3246190	22538	Predicted by at least one method	3238665	3238823	1	hypothetical protein
3223652	3246190	22538	Predicted by at least one method	3238902	3239885	1	Type IV secretory pathway, VirD2 components (relaxase)
3223652	3246190	22538	Predicted by at least one method	3240781	3241218	-1	Soluble lytic murein transglycosylase and related regulatory proteins (some contain LysM/invasin dom
3223652	3246190	22538	Predicted by at least one method	3241559	3241711	-1	hypothetical protein
3223652	3246190	22538	Predicted by at least one method	3241708	3242214	-1	Type IV secretory pathway, protease TraF
3223652	3246190	22538	Predicted by at least one method	3242244	3242720	-1	Mlr9741 protein
3223652	3246190	22538	Predicted by at least one method	3243103	3243930	-1	Plasmid replication initiator protein
3223652	3246190	22538	Predicted by at least one method	3243948	3244211	-1	FIG00793325: hypothetical protein
3223652	3246190	22538	Predicted by at least one method	3244405	3245025	1	plasmid pRiA4b ORF-3 family protein
3223652	3246190	22538	Predicted by at least one method	3244998	3245126	-1	hypothetical protein
3223652	3246190	22538	Predicted by at least one method	3245165	3246190	-1	Mobile element protein
3243103	3253861	10758	Predicted by at least one method	3246457	3247323	1	Acetamidase/Formamidase
3243103	3253861	10758	Predicted by at least one method	3247325	3248086	1	Short-chain dehydrogenase/reductase SDR
3243103	3253861	10758	Predicted by at least one method	3248163	3248354	-1	DUF2285 domain-containing protein
3243103	3253861	10758	Predicted by at least one method	3249111	3249398	-1	hypothetical protein
3243103	3253861	10758	Predicted by at least one method	3249824	3250126	-1	y4eB gene in pNGR234a homolog
3243103	3253861	10758	Predicted by at least one method	3250823	3253408	-1	Assimilatory nitrate reductase large subunit (EC:1.7.99.4)
3243103	3253861	10758	Predicted by at least one method	3253442	3253861	-1	Arsenite oxidase small subunit precursor (EC 1.20.98.1)
3256745	3276143	19398	Predicted by at least one method	3255430	3256752	1	Arsenic efflux pump protein
3256745	3276143	19398	Predicted by at least one method	3256745	3257446	1	Arsenic resistance protein ArsH
3256745	3276143	19398	Predicted by at least one method	3257564	3258544	-1	Bll0063 protein
3256745	3276143	19398	Predicted by at least one method	3258851	3259912	-1	Bll0064 protein
3256745	3276143	19398	Predicted by at least one method	3259986	3262175	-1	putative plasmid stabilization protein
3256745	3276143	19398	Predicted by at least one method	3262269	3262676	-1	Phosphomannomutase
3256745	3276143	19398	Predicted by at least one method	3263005	3263202	1	hypothetical protein
3256745	3276143	19398	Predicted by at least one method	3263208	3263612	1	Death on curing protein, Doc toxin
3256745	3276143	19398	Predicted by at least one method	3263642	3264193	-1	hypothetical protein
3256745	3276143	19398	Predicted by at least one method	3264477	3265712	-1	Bll0066 protein
3256745	3276143	19398	Predicted by at least one method	3273804	3274772	-1	Nucleotide sugar epimerase
3256745	3276143	19398	Predicted by at least one method	3274769	3275377	-1	Phosphoheptose isomerase 1 (EC 5.3.1.-)
3256745	3276143	19398	Predicted by at least one method	3275358	3276143	-1	D-beta-hydroxybutyrate dehydrogenase (EC 1.1.1.30)
3774920	3780207	5287	Predicted by at least one method	3774920	3776011	-1	Cytochrome c551 peroxidase (EC 1.11.1.5)
3774920	3780207	5287	Predicted by at least one method	3776188	3777213	-1	Mobile element protein
3774920	3780207	5287	Predicted by at least one method	3777305	3777889	-1	NADPH-dependent FMN reductase
3774920	3780207	5287	Predicted by at least one method	3777897	3778922	-1	putative aldo/keto reductase
3774920	3780207	5287	Predicted by at least one method	3779027	3779938	1	Transcriptional regulator, LysR family
3774920	3780207	5287	Predicted by at least one method	3779938	3780207	1	Mobile element protein
4076754	4217933	141179	Predicted by at least one method	4076754	4077026	1	SSU ribosomal protein S20p
4076754	4217933	141179	Predicted by at least one method	4079409	4079585	1	Plasmid replication protein RepC
4076754	4217933	141179	Predicted by at least one method	4079671	4079952	-1	Helix-turn-helix motif
4076754	4217933	141179	Predicted by at least one method	4080083	4080244	-1	hypothetical protein
4076754	4217933	141179	Predicted by at least one method	4080501	4081160	1	VirC1 protein promotes T-DNA transfer, ParA/MinD-like
4076754	4217933	141179	Predicted by at least one method	4081349	4081498	1	MISCELLANEOUS; Unknown
4076754	4217933	141179	Predicted by at least one method	4081700	4082251	1	DNA primase (EC 2.7.7.-)
4076754	4217933	141179	Predicted by at least one method	4082318	4082560	1	Uncharacterized protein R02378
4076754	4217933	141179	Predicted by at least one method	4082557	4082967	1	UPF0110 protein Mb0640
4076754	4217933	141179	Predicted by at least one method	4083033	4083236	1	hypothetical protein
4076754	4217933	141179	Predicted by at least one method	4083679	4084386	-1	Arsenic resistance protein ArsH
4076754	4217933	141179	Predicted by at least one method	4084379	4085698	-1	Arsenic efflux pump protein
4076754	4217933	141179	Predicted by at least one method	4085722	4086144	-1	Arsenate reductase (EC 1.20.4.1)
4076754	4217933	141179	Predicted by at least one method	4086141	4086665	-1	Arsenate reductase (EC 1.20.4.1)
4076754	4217933	141179	Predicted by at least one method	4086662	4087048	-1	Transcriptional regulator, ArsR family
4076754	4217933	141179	Predicted by at least one method	4087285	4087686	1	Arsenite oxidase small subunit precursor (EC 1.20.98.1)
4076754	4217933	141179	Predicted by at least one method	4087720	4090134	1	Assimilatory nitrate reductase large subunit (EC:1.7.99.4)
4076754	4217933	141179	Predicted by at least one method	4090089	4091114	-1	Mobile element protein
4076754	4217933	141179	Predicted by at least one method	4091226	4091393	1	Assimilatory nitrate reductase large subunit (EC:1.7.99.4)
4076754	4217933	141179	Predicted by at least one method	4091604	4092398	-1	Mobile element protein
4076754	4217933	141179	Predicted by at least one method	4092388	4093917	-1	Transposase for insertion sequences IS1326/IS1353
4076754	4217933	141179	Predicted by at least one method	4093873	4094100	1	hypothetical protein
4076754	4217933	141179	Predicted by at least one method	4094097	4094228	1	hypothetical protein
4076754	4217933	141179	Predicted by at least one method	4094220	4095236	-1	Mobile element protein
4076754	4217933	141179	Predicted by at least one method	4095259	4097124	-1	DedA protein
4076754	4217933	141179	Predicted by at least one method	4097633	4098037	-1	hypothetical protein
4076754	4217933	141179	Predicted by at least one method	4098042	4098329	-1	hypothetical protein
4076754	4217933	141179	Predicted by at least one method	4098447	4098707	1	hypothetical protein
4076754	4217933	141179	Predicted by at least one method	4098684	4100072	-1	Mobile element protein
4076754	4217933	141179	Predicted by at least one method	4100319	4100825	-1	FIG00344948: hypothetical protein
4076754	4217933	141179	Predicted by at least one method	4101270	4101542	1	DNA-binding protein, putative
4076754	4217933	141179	Predicted by at least one method	4101632	4103944	-1	Lead, cadmium, zinc and mercury transporting ATPase (EC 3.6.3.3) (EC 3.6.3.5); Copper-translocating
4076754	4217933	141179	Predicted by at least one method	4103973	4104701	-1	hypothetical protein
4076754	4217933	141179	Predicted by at least one method	4104698	4105588	-1	FIG00344948: hypothetical protein
4076754	4217933	141179	Predicted by at least one method	4106417	4106755	1	FIG00343845: hypothetical protein
4076754	4217933	141179	Predicted by at least one method	4106749	4111848	1	IncW plasmid conjugative relaxase protein TrwC (TraI homolog)
4076754	4217933	141179	Predicted by at least one method	4112080	4114686	-1	FIG006126: DNA helicase, restriction/modification system component YeeB
4076754	4217933	141179	Predicted by at least one method	4114683	4114907	-1	hypothetical protein
4076754	4217933	141179	Predicted by at least one method	4114966	4117134	-1	Adenine-specific DNA methylase containing a Zn-ribbon
4076754	4217933	141179	Predicted by at least one method	4117131	4117949	-1	hypothetical protein
4076754	4217933	141179	Predicted by at least one method	4118279	4118485	1	hypothetical protein
4076754	4217933	141179	Predicted by at least one method	4118801	4119427	-1	hypothetical protein
4076754	4217933	141179	Predicted by at least one method	4119549	4119926	1	Error-prone repair protein UmuD
4076754	4217933	141179	Predicted by at least one method	4119929	4121185	1	Error-prone, lesion bypass DNA polymerase V (UmuC)
4076754	4217933	141179	Predicted by at least one method	4121203	4123239	-1	Type IV secretion system protein VirD4
4076754	4217933	141179	Predicted by at least one method	4123433	4123762	1	Mobilization protein C
4076754	4217933	141179	Predicted by at least one method	4124279	4124395	1	TolA protein
4076754	4217933	141179	Predicted by at least one method	4124620	4124781	1	hypothetical protein
4076754	4217933	141179	Predicted by at least one method	4124953	4125117	-1	hypothetical protein
4076754	4217933	141179	Predicted by at least one method	4125513	4125956	-1	hypothetical protein
4076754	4217933	141179	Predicted by at least one method	4127212	4127775	-1	hypothetical protein
4076754	4217933	141179	Predicted by at least one method	4127777	4128094	-1	Conjugal transfer protein, TraA
4076754	4217933	141179	Predicted by at least one method	4128110	4128388	1	hypothetical protein
4076754	4217933	141179	Predicted by at least one method	4128385	4131351	-1	Mobile element protein
4076754	4217933	141179	Predicted by at least one method	4131462	4132106	1	Mobile element protein
4076754	4217933	141179	Predicted by at least one method	4132448	4133515	-1	ATPase required for both assembly of type IV secretion complex and secretion of T-DNA complex, VirB1
4076754	4217933	141179	Predicted by at least one method	4133512	4133832	-1	hypothetical protein
4076754	4217933	141179	Predicted by at least one method	4133829	4134965	-1	Inner membrane protein of type IV secretion of T-DNA complex, TonB-like, VirB10
4076754	4217933	141179	Predicted by at least one method	4134955	4135845	-1	Outer membrane and periplasm component of type IV secretion of T-DNA complex, has secretin-like doma
4076754	4217933	141179	Predicted by at least one method	4135842	4136531	-1	Inner membrane protein forms channel for type IV secretion of T-DNA complex, VirB8
4076754	4217933	141179	Predicted by at least one method	4136540	4136683	-1	Lipoprotein of type IV secretion complex that spans outer membrane and periplasm, VirB7
4076754	4217933	141179	Predicted by at least one method	4136722	4137609	-1	Integral inner membrane protein of type IV secretion complex (VirB6)
4076754	4217933	141179	Predicted by at least one method	4137839	4138597	-1	Minor pilin of type IV secretion complex (VirB5)
4076754	4217933	141179	Predicted by at least one method	4138607	4141000	-1	ATPase required for both assembly of type IV secretion complex and secretion of T-DNA complex, VirB4
4076754	4217933	141179	Predicted by at least one method	4140990	4141322	-1	Inner membrane protein forms channel for type IV secretion of T-DNA complex, VirB3
4076754	4217933	141179	Predicted by at least one method	4141326	4141547	-1	Major pilus subunit of type IV secretion complex (VirB2)
4076754	4217933	141179	Predicted by at least one method	4141672	4142376	-1	Peptidoglycan hydrolase VirB1, involved in T-DNA transfer
4076754	4217933	141179	Predicted by at least one method	4142564	4142857	1	hypothetical protein
4076754	4217933	141179	Predicted by at least one method	4145148	4145516	1	hypothetical protein
4076754	4217933	141179	Predicted by at least one method	4145513	4145785	1	hypothetical protein
4076754	4217933	141179	Predicted by at least one method	4147619	4148155	1	Chromosome (plasmid) partitioning protein ParA
4076754	4217933	141179	Predicted by at least one method	4149040	4149684	-1	Mobile element protein
4076754	4217933	141179	Predicted by at least one method	4149795	4152761	1	Mobile element protein
4076754	4217933	141179	Predicted by at least one method	4152836	4153861	-1	Mobile element protein
4076754	4217933	141179	Predicted by at least one method	4154376	4155032	-1	hypothetical protein
4076754	4217933	141179	Predicted by at least one method	4155443	4155655	-1	hypothetical protein
4076754	4217933	141179	Predicted by at least one method	4155657	4155935	-1	Death on curing protein, Doc toxin
4076754	4217933	141179	Predicted by at least one method	4155926	4156102	-1	hypothetical protein
4076754	4217933	141179	Predicted by at least one method	4156099	4156833	-1	hypothetical protein
4076754	4217933	141179	Predicted by at least one method	4157282	4157566	-1	Mobilization protein
4076754	4217933	141179	Predicted by at least one method	4157556	4157750	-1	putative membrane protein
4076754	4217933	141179	Predicted by at least one method	4157815	4159581	1	Conjugal transfer protein
4076754	4217933	141179	Predicted by at least one method	4160732	4161985	1	Plasmid replication protein RepC
4076754	4217933	141179	Predicted by at least one method	4162592	4162819	1	hypothetical protein
4076754	4217933	141179	Predicted by at least one method	4163258	4163413	1	hypothetical protein
4076754	4217933	141179	Predicted by at least one method	4164296	4164610	1	hypothetical protein
4076754	4217933	141179	Predicted by at least one method	4164820	4166730	1	IncP-type DNA relaxase TraI
4076754	4217933	141179	Predicted by at least one method	4167193	4168596	-1	FIG00871747: hypothetical protein
4076754	4217933	141179	Predicted by at least one method	4169015	4169143	-1	hypothetical protein
4076754	4217933	141179	Predicted by at least one method	4169264	4169413	1	hypothetical protein
4076754	4217933	141179	Predicted by at least one method	4169698	4169916	1	hypothetical protein
4076754	4217933	141179	Predicted by at least one method	4170326	4170481	1	hypothetical protein
4076754	4217933	141179	Predicted by at least one method	4171846	4172316	1	Site-specific recombinase, resolvase family
4076754	4217933	141179	Predicted by at least one method	4172367	4173341	1	DNA modification methyltransferase (EC 2.1.1.-)
4076754	4217933	141179	Predicted by at least one method	4173351	4173800	-1	hypothetical protein
4076754	4217933	141179	Predicted by at least one method	4176968	4177402	1	protein of unknown function DUF29
4076754	4217933	141179	Predicted by at least one method	4178092	4178304	1	hypothetical protein
4076754	4217933	141179	Predicted by at least one method	4178376	4179497	-1	Type IV secretion system protein VirD4
4076754	4217933	141179	Predicted by at least one method	4179642	4179929	1	hypothetical protein
4076754	4217933	141179	Predicted by at least one method	4182238	4183560	1	Plasmid replication protein RepC
4076754	4217933	141179	Predicted by at least one method	4185036	4185221	1	hypothetical protein
4076754	4217933	141179	Predicted by at least one method	4185517	4185762	1	Prevent-host-death protein
4076754	4217933	141179	Predicted by at least one method	4185759	4186145	1	Death on curing protein, Doc toxin
4076754	4217933	141179	Predicted by at least one method	4186373	4186633	-1	Mobile element protein
4076754	4217933	141179	Predicted by at least one method	4186643	4189609	-1	Mobile element protein
4076754	4217933	141179	Predicted by at least one method	4189720	4190364	1	Mobile element protein
4076754	4217933	141179	Predicted by at least one method	4190361	4193081	-1	Mobile element protein
4076754	4217933	141179	Predicted by at least one method	4193104	4193751	-1	Resolvase
4076754	4217933	141179	Predicted by at least one method	4194332	4194586	1	VapB protein (antitoxin to VapC)
4076754	4217933	141179	Predicted by at least one method	4194586	4195011	1	VapC toxin protein
4076754	4217933	141179	Predicted by at least one method	4195373	4195561	-1	hypothetical protein
4076754	4217933	141179	Predicted by at least one method	4196068	4198653	1	Conjugal transfer protein traA
4076754	4217933	141179	Predicted by at least one method	4198650	4199255	1	hypothetical protein
4076754	4217933	141179	Predicted by at least one method	4199651	4200310	1	O-antigen export system permease protein RfbD
4076754	4217933	141179	Predicted by at least one method	4200315	4201142	1	O-antigen/lipopolysaccharide transport ATP-binding protein ABC transporter RfbE
4076754	4217933	141179	Predicted by at least one method	4201139	4202197	1	dTDP-glucose 4,6-dehydratase (EC 4.2.1.46)
4076754	4217933	141179	Predicted by at least one method	4202194	4203075	1	Glucose-1-phosphate thymidylyltransferase (EC 2.7.7.24)
4076754	4217933	141179	Predicted by at least one method	4203072	4203626	1	dTDP-4-dehydrorhamnose 3,5-epimerase (EC 5.1.3.13)
4076754	4217933	141179	Predicted by at least one method	4203628	4204533	1	dTDP-4-dehydrorhamnose reductase (EC 1.1.1.133)
4076754	4217933	141179	Predicted by at least one method	4204530	4204742	1	Alpha-L-Rha alpha-1,3-L-rhamnosyltransferase (EC 2.4.1.-)
4076754	4217933	141179	Predicted by at least one method	4204997	4206022	-1	Mobile element protein
4076754	4217933	141179	Predicted by at least one method	4206143	4208773	1	Glycosyl transferase, group 2 family protein
4076754	4217933	141179	Predicted by at least one method	4208750	4210129	-1	Mobile element protein
4076754	4217933	141179	Predicted by at least one method	4210152	4210268	-1	Mobile element protein
4076754	4217933	141179	Predicted by at least one method	4210947	4211129	-1	hypothetical protein
4076754	4217933	141179	Predicted by at least one method	4211622	4212200	1	Resolvase, N-terminal domain
4076754	4217933	141179	Predicted by at least one method	4213022	4214047	1	Mobile element protein
4076754	4217933	141179	Predicted by at least one method	4214630	4214749	-1	hypothetical protein
4076754	4217933	141179	Predicted by at least one method	4214786	4215331	-1	Cytochrome B561
4076754	4217933	141179	Predicted by at least one method	4215324	4215917	-1	YceI like family protein
4076754	4217933	141179	Predicted by at least one method	4216702	4216962	-1	Site-specific recombinase, resolvase family
4076754	4217933	141179	Predicted by at least one method	4217310	4217933	1	Mobile element protein
4210152	4222560	12408	Predicted by at least one method	4218853	4219878	-1	Mobile element protein
4210152	4222560	12408	Predicted by at least one method	4220858	4220977	-1	hypothetical protein
4210152	4222560	12408	Predicted by at least one method	4221214	4221897	-1	Chromosome (plasmid) partitioning protein ParA
4210152	4222560	12408	Predicted by at least one method	4222348	4222560	1	ribbon-helix-helix protein, CopG family
Acidiphilium_rubrum_ATCC_35905
168629	184118	15489	Predicted by at least one method	168629	168910	-1	hypothetical protein
168629	184118	15489	Predicted by at least one method	169154	171070	1	PUTATIVE PROLIN-RICH TRANSMEMBRANE PROTEIN
168629	184118	15489	Predicted by at least one method	171201	171776	1	Bll0448 protein
168629	184118	15489	Predicted by at least one method	171790	172419	1	DNA-3-methyladenine glycosylase II (EC 3.2.2.21)
168629	184118	15489	Predicted by at least one method	173183	173326	1	hypothetical protein
168629	184118	15489	Predicted by at least one method	173431	173907	-1	hypothetical protein
168629	184118	15489	Predicted by at least one method	174338	174625	-1	Mobile element protein
168629	184118	15489	Predicted by at least one method	175290	176993	1	hypothetical protein
168629	184118	15489	Predicted by at least one method	177010	177303	-1	Mobile element protein
168629	184118	15489	Predicted by at least one method	178746	179735	1	Nucleoside-diphosphate-sugar epimerases
168629	184118	15489	Predicted by at least one method	179759	179890	1	Inosine-uridine preferring nucleoside hydrolase (EC 3.2.2.1)
168629	184118	15489	Predicted by at least one method	179915	180664	1	Oxidoreductase, short chain dehydrogenase/reductase family
168629	184118	15489	Predicted by at least one method	180770	182896	1	DNA internalization-related competence protein ComEC/Rec2
168629	184118	15489	Predicted by at least one method	183114	184118	-1	putative glycosyltransferase
168629	184118	15489	Predicted by at least one method	184108	185595	-1	capsular polysaccharide biosynthesis protein
173183	177303	4120	Predicted by at least one method	173183	173326	1	hypothetical protein
173183	177303	4120	Predicted by at least one method	173431	173907	-1	hypothetical protein
173183	177303	4120	Predicted by at least one method	174338	174625	-1	Mobile element protein
173183	177303	4120	Predicted by at least one method	175290	176993	1	hypothetical protein
173183	177303	4120	Predicted by at least one method	177010	177303	-1	Mobile element protein
197798	206445	8647	Predicted by at least one method	197798	198211	1	hypothetical protein
197798	206445	8647	Predicted by at least one method	198343	199410	1	O-methyltransferase
197798	206445	8647	Predicted by at least one method	199768	199938	1	hypothetical protein
197798	206445	8647	Predicted by at least one method	199935	200513	1	hypothetical protein
197798	206445	8647	Predicted by at least one method	202070	202696	-1	Transposase and inactivated derivatives
197798	206445	8647	Predicted by at least one method	203755	204189	1	LSU ribosomal protein L11p (L12e)
197798	206445	8647	Predicted by at least one method	204192	204884	1	LSU ribosomal protein L1p (L10Ae)
197798	206445	8647	Predicted by at least one method	205297	205845	1	LSU ribosomal protein L10p (P0)
197798	206445	8647	Predicted by at least one method	206068	206445	1	LSU ribosomal protein L7/L12 (P1/P2)
594186	604484	10298	Predicted by at least one method	594186	595154	1	FIG00688441: hypothetical protein
594186	604484	10298	Predicted by at least one method	595400	596461	1	ADA regulatory protein / Methylated-DNA--protein-cysteine methyltransferase (EC 2.1.1.63)
594186	604484	10298	Predicted by at least one method	596458	597150	1	FIG00455822: hypothetical protein
594186	604484	10298	Predicted by at least one method	597273	598070	1	acetyltransferase (GNAT) family protein
594186	604484	10298	Predicted by at least one method	599772	599969	1	hypothetical protein
594186	604484	10298	Predicted by at least one method	599966	600361	1	PIN domain protein
594186	604484	10298	Predicted by at least one method	600502	601242	1	Septum site-determining protein MinC
594186	604484	10298	Predicted by at least one method	601312	602127	1	Septum site-determining protein MinD
594186	604484	10298	Predicted by at least one method	602124	602384	1	Cell division topological specificity factor MinE
594186	604484	10298	Predicted by at least one method	602585	603160	1	FIG00344732: hypothetical protein
594186	604484	10298	Predicted by at least one method	603338	603607	1	DNA-binding protein HU-beta
594186	604484	10298	Predicted by at least one method	603719	604198	1	hypothetical protein
594186	604484	10298	Predicted by at least one method	604173	604484	-1	hypothetical protein
667872	672408	4536	Predicted by at least one method	667872	668678	-1	Exodeoxyribonuclease III (EC 3.1.11.2)
667872	672408	4536	Predicted by at least one method	668675	669358	-1	Fumarylacetoacetate hydrolase family protein
667872	672408	4536	Predicted by at least one method	669394	670146	-1	Para-aminobenzoate synthase, amidotransferase component (EC 2.6.1.85)
667872	672408	4536	Predicted by at least one method	670216	670614	-1	Outer membrane lipoprotein carrier protein LolA
667872	672408	4536	Predicted by at least one method	670869	671258	-1	Transcriptional regulator, MarR family
667872	672408	4536	Predicted by at least one method	671494	672408	-1	Peptidase B (EC 3.4.11.23)
681032	685962	4930	Predicted by at least one method	681032	681946	-1	ADP-L-glycero-D-manno-heptose-6-epimerase (EC 5.1.3.20)
681032	685962	4930	Predicted by at least one method	682074	682385	1	FIG018229: hypothetical protein
681032	685962	4930	Predicted by at least one method	682954	683961	-1	Bifunctional protein: zinc-containing alcohol dehydrogenase; quinone oxidoreductase ( NADPH:quinone
681032	685962	4930	Predicted by at least one method	684006	684716	-1	Putative predicted metal-dependent hydrolase
681032	685962	4930	Predicted by at least one method	684713	685180	-1	conserved protein of unknown function; putative YcgN protein
681032	685962	4930	Predicted by at least one method	685219	685962	-1	FIG00344728: hypothetical protein
831122	835596	4474	Predicted by at least one method	829752	831125	1	tRNA-i(6)A37 methylthiotransferase
831122	835596	4474	Predicted by at least one method	831122	832120	1	Phosphate starvation-inducible protein PhoH, predicted ATPase
831122	835596	4474	Predicted by at least one method	832120	832581	1	Metal-dependent hydrolase YbeY, involved in rRNA and/or ribosome maturation and assembly
831122	835596	4474	Predicted by at least one method	832658	833524	1	Magnesium and cobalt efflux protein CorC
831122	835596	4474	Predicted by at least one method	833532	834509	1	putative exported protein
831122	835596	4474	Predicted by at least one method	835114	835596	1	hypothetical protein
885592	923706	38114	Predicted by at least one method	884360	885595	1	CAIB/BAIF family protein
885592	923706	38114	Predicted by at least one method	885592	886248	-1	hypothetical protein
885592	923706	38114	Predicted by at least one method	886283	886945	-1	Cobalamin biosynthesis protein BluB @ 5,6-dimethylbenzimidazole synthase, flavin destructase family
885592	923706	38114	Predicted by at least one method	886944	887522	1	Alpha-ribazole-5'-phosphate phosphatase (EC 3.1.3.73)
885592	923706	38114	Predicted by at least one method	887485	888231	-1	Cobalamin synthase (EC 2.7.8.26)
885592	923706	38114	Predicted by at least one method	888249	889256	-1	Nicotinate-nucleotide--dimethylbenzimidazole phosphoribosyltransferase (EC 2.4.2.21)
885592	923706	38114	Predicted by at least one method	889253	890593	-1	Cobyrinic acid A,C-diamide synthase
885592	923706	38114	Predicted by at least one method	890590	891393	-1	Uroporphyrinogen-III methyltransferase (EC 2.1.1.107)
885592	923706	38114	Predicted by at least one method	891390	891503	-1	hypothetical protein
885592	923706	38114	Predicted by at least one method	891546	892667	1	Cobalt-precorrin-6 synthase, anaerobic
885592	923706	38114	Predicted by at least one method	892625	893395	-1	Cobalt-precorrin-4 C11-methyltransferase (EC 2.1.1.133)
885592	923706	38114	Predicted by at least one method	893392	893766	-1	Cobalamin biosynthesis protein CobE
885592	923706	38114	Predicted by at least one method	893763	894962	-1	Cobalt-precorrin-6y C5-methyltransferase (EC 2.1.1.-) / Cobalt-precorrin-6y C15-methyltransferase [d
885592	923706	38114	Predicted by at least one method	894953	895795	1	Cobalt-precorrin-6x reductase (EC 1.3.1.54)
885592	923706	38114	Predicted by at least one method	895808	895921	1	hypothetical protein
885592	923706	38114	Predicted by at least one method	895897	896655	-1	Cobalt-precorrin-3b C17-methyltransferase
885592	923706	38114	Predicted by at least one method	896652	897377	-1	Cobalt-precorrin-2 C20-methyltransferase (EC 2.1.1.130)
885592	923706	38114	Predicted by at least one method	897374	898003	-1	Cobalt-precorrin-8x methylmutase (EC 5.4.1.2)
885592	923706	38114	Predicted by at least one method	898000	899118	-1	Cobalamin biosynthesis protein CobG
885592	923706	38114	Predicted by at least one method	899115	902483	-1	CobN component of cobalt chelatase involved in B12 biosynthesis
885592	923706	38114	Predicted by at least one method	902486	903529	-1	CobW GTPase involved in cobalt insertion for B12 biosynthesis
885592	923706	38114	Predicted by at least one method	903526	903840	-1	hypothetical protein
885592	923706	38114	Predicted by at least one method	904458	907745	1	hypothetical protein
885592	923706	38114	Predicted by at least one method	907779	908066	1	hypothetical protein
885592	923706	38114	Predicted by at least one method	908252	909415	-1	Tetratricopeptide TPR_2
885592	923706	38114	Predicted by at least one method	909656	910249	1	Adenosylcobinamide-phosphate guanylyltransferase (EC 2.7.7.62)
885592	923706	38114	Predicted by at least one method	910257	910859	1	Cob(I)alamin adenosyltransferase (EC 2.5.1.17)
885592	923706	38114	Predicted by at least one method	910859	912319	1	Cobyric acid synthase (EC 6.3.5.10)
885592	923706	38114	Predicted by at least one method	912303	913280	-1	Adenosylcobinamide-phosphate synthase (EC 6.3.1.10)
885592	923706	38114	Predicted by at least one method	913284	914366	1	L-threonine 3-O-phosphate decarboxylase (EC 4.1.1.81)
885592	923706	38114	Predicted by at least one method	914394	915164	1	Enoyl-CoA hydratase (EC 4.2.1.17)
885592	923706	38114	Predicted by at least one method	915395	916597	1	Aspartate aminotransferase (EC 2.6.1.1)
885592	923706	38114	Predicted by at least one method	917831	919723	1	Ribonucleotide reductase of class Ia (aerobic), alpha subunit (EC 1.17.4.1)
885592	923706	38114	Predicted by at least one method	920405	921646	1	hypothetical protein
885592	923706	38114	Predicted by at least one method	921692	921838	-1	hypothetical protein
885592	923706	38114	Predicted by at least one method	921959	922456	1	hypothetical protein
885592	923706	38114	Predicted by at least one method	922548	922892	-1	Transposase and inactivated derivatives
885592	923706	38114	Predicted by at least one method	923536	923706	-1	hypothetical protein
997985	1003383	5398	Predicted by at least one method	997985	998110	-1	hypothetical protein
997985	1003383	5398	Predicted by at least one method	998090	1001017	1	Glycolate dehydrogenase (EC 1.1.99.14), subunit GlcD
997985	1003383	5398	Predicted by at least one method	1001121	1002221	1	Mobile element protein
997985	1003383	5398	Predicted by at least one method	1003228	1003383	1	hypothetical protein
1159171	1185845	26674	Predicted by at least one method	1159171	1160013	-1	N-acetylmuramoyl-L-alanine amidase (EC 3.5.1.28)
1159171	1185845	26674	Predicted by at least one method	1160227	1160646	1	FIG00344626: hypothetical protein
1159171	1185845	26674	Predicted by at least one method	1160689	1160892	-1	hypothetical protein
1159171	1185845	26674	Predicted by at least one method	1161126	1162589	-1	Isocitrate dehydrogenase [NADP] (EC 1.1.1.42)
1159171	1185845	26674	Predicted by at least one method	1162698	1163447	-1	Alkyl hydroperoxide reductase subunit C-like protein
1159171	1185845	26674	Predicted by at least one method	1163518	1164198	-1	hypothetical protein
1159171	1185845	26674	Predicted by at least one method	1164300	1165289	-1	hypothetical protein
1159171	1185845	26674	Predicted by at least one method	1165296	1166129	-1	hypothetical protein
1159171	1185845	26674	Predicted by at least one method	1166226	1166867	1	hypothetical protein
1159171	1185845	26674	Predicted by at least one method	1167262	1168935	-1	Possible abortive infection phage resistance protein
1159171	1185845	26674	Predicted by at least one method	1169301	1169816	-1	2-C-methyl-D-erythritol 2,4-cyclodiphosphate synthase (EC 4.6.1.12)
1159171	1185845	26674	Predicted by at least one method	1170106	1170243	-1	Mobile element protein
1159171	1185845	26674	Predicted by at least one method	1171409	1171576	1	IS256 family transposase
1159171	1185845	26674	Predicted by at least one method	1171555	1171755	1	hypothetical protein
1159171	1185845	26674	Predicted by at least one method	1172131	1172337	-1	hypothetical protein
1159171	1185845	26674	Predicted by at least one method	1172352	1173491	-1	Cytochrome d ubiquinol oxidase subunit II (EC 1.10.3.-)
1159171	1185845	26674	Predicted by at least one method	1173504	1175177	-1	Cytochrome d ubiquinol oxidase subunit I (EC 1.10.3.-)
[truncated: 6,985 more rows]

## Sheet: Prophage
Supplement Table S2D: prophages and prophage remnants sequences present in the genomes of Acidiphilium spp. identified with PHASTER.
Region	Region Length (Kb)	Completeness	Score	# Total Proteins	Region Position	Most Common Phage	GC %
Acidiphilium_angustum_ATCC_35903
1	14.9	incomplete	50	9	1355142-1370135	PHAGE_Rhizob_RHEph10_NC_034248(5)	0.6066
Acidiphilium_cryptum_JF-5
1	7	incomplete	30	9	1349882-1356973	PHAGE_Entero_phi92_NC_023693(4)	0.6906
Acidiphilium_multivorum_AIU301
1	4.4	incomplete	30	8	778012-782437	PHAGE_Entero_phi92_NC_023693(4)	0.6911
2	19.6	incomplete	60	24	3994393-4014026	PHAGE_Staphy_SPbeta_like_NC_029119(2)	0.6083
3	18.2	incomplete	50	17	4154450-4172687	PHAGE_Entero_phi92_NC_023693(4)	0.6018
Acidiphilium_rubrum_ATCC_35905
1	6.6	incomplete	20	6	3271832-3278491	PHAGE_Mycoba_Panchino_NC_031281(1)	0.5682
Acidiphilium_sp._20-67-58
1	11.8	incomplete	50	10	82766-94586	PHAGE_Bacill_G_NC_023719(3)	0.6549
2	21.2	incomplete	40	8	1977261-1998532	PHAGE_Lactob_Lj965_NC_005355(1)	0.6354
Acidiphilium_sp._21-68-69
1	12.2	incomplete	50	13	788361-800586	PHAGE_Bacill_G_NC_023719(2)	0.6773
Acidiphilium_sp._34-60-192
1	17.6	questionable	80	21	800203-817821	PHAGE_Vibrio_12B12_NC_021070(7)	0.5996
Acidiphilium_sp._34-64-41
1	7.1	incomplete	20	8	816073-823227	PHAGE_Escher_slur01_NC_028831(1)	0.6593
2	7.2	incomplete	30	9	1623870-1631154	PHAGE_Salmon_vB_SosS_Oslo_NC_018279(2)	0.6054
Acidiphilium_sp._37-60-79
1	17.6	questionable	80	22	628312-645974	PHAGE_Escher_D108_NC_013594(7)	0.5993
Acidiphilium_sp._37-64-53
1	9.5	incomplete	10	10	243511-253071	PHAGE_Acidia_virus_NC_029316(2)	0.6428
2	27.8	incomplete	60	18	1544385-1572230	PHAGE_Gordon_Schwabeltier_NC_031255(1)	0.6439
Acidiphilium_sp._37-67-22
1	6.2	incomplete	20	8	1770097-1776325	PHAGE_Entero_phi92_NC_023693(4)	0.6792
Acidiphilium_sp._Acc2
1	16.6	incomplete	40	8	195650-212320	PHAGE_Caulob_karma_NC_019410(1)	0.6151
2	31.4	incomplete	60	19	3925538-3957035	PHAGE_Acidia_virus_NC_029316(2)	0.6111
3	21.9	intact	150	31	4562754-4584711	PHAGE_Clostr_c_st_NC_007581(3)	0.6175
Acidiphilium_sp._Acc1
1	4.4	incomplete	30	7	775768-780193	PHAGE_Entero_phi92_NC_023693(4)	0.6902
2	13.4	questionable	70	19	1-13464	PHAGE_Brevib_Sundance_NC_028749(2)	0.6208
3	8.1	questionable	80	12	14969-23114	PHAGE_Staphy_SPbeta_like_NC_029119(2)	0.6441
Acidiphilium_sp._bin8_M5
0
Acidiphilium_sp._JA12-A1
1	12.9	incomplete	40	21	12998-25938	PHAGE_Xantho_CP2_NC_020205(1)	0.6314
2	12.8	incomplete	30	13	1039815-1052643	PHAGE_Cronob_ENT39118_NC_019934(2)	0.6265
Acidiphilium_sp._PM
0
Acidiphilium_sp._ZJSH63
1	12.8	incomplete	50	18	153-12979	PHAGE_Burkho_BcepIL02_NC_012743(2)	0.6401

## Sheet: CRISPR-Cas
Supplement Table S2E: CRISPR-Cas related sequences present in the genomes of Acidiphilium spp. identified with CRISPRCasFinder++.
Acidiphilium_angustum_ATCC_35903
Element	CRISPR Id /	Start	End	Spacer /	Repeat consensus /	Direction	Evidence Level
	Cas Type			Gene	cas genes
CRISPR	NZ_JNJH01000001_1_Acidiphilium_angustum_ATCC_35903_T342DRAFT_scaffold00001_1_C__whole_genome_shotgun_sequence_1	2371241	2371337	1	TTGGCGGCCTCTTCCTCGCGGCGGCGCG	ND	1
Acidiphilium_cryptum_JF-5
Cas cluster	CAS-TypeIE	1992259	1999325	6	Cas6_0_IE, Cas5_0_IE, Cas7_0_IE, Cse2_0_IE, Cse1_0_IE, Cas3_0_I
CRISPR	NC_009484_1_Acidiphilium_cryptum_JF-5__complete_genome_1	3547009	3547132	2	GCGGGGTGGCGGGCAAGCGGCGGTG	+	1
Cas cluster	CAS-TypeIE	3619553	3626620	5	Cas3_0_I, Cse2_0_IE, Cas7_0_IE, Cas5_0_IE, Cas6_0_IE
CRISPR	NC_009484_1_Acidiphilium_cryptum_JF-5__complete_genome_2	3627932	3630339	39	GTGTTCCCCGCAGGCGCGGGGATGAACCG	+	4
CRISPR	NC_009484_1_Acidiphilium_cryptum_JF-5__complete_genome_3	3894868	3895074	3	CCGTTCCCCGCGCACGCGGGGATG	ND	1
Acidiphilium_multivorum_AIU301
0
Acidiphilium_rubrum_ATCC_35905
CRISPR	NZ_FTNE01000074_1_Acidiphilium_rubrum_strain_ATCC_35905__whole_genome_shotgun_sequence_1	2304196	2304292	1	TTGGCGGCCTCTTCCTCGCGGCGGCGCG	ND	1
Acidiphilium_sp._20-67-58
CRISPR	NCAS01000009_1_Acidiphilium_sp__20-67-58_04302015_20_scaffold_101__whole_genome_shotgun_sequence_1	299253	299368	1	GCATGGCTTGGGGCCGGAGATCCGGCCGG	ND	1
CRISPR	NCAS01000009_1_Acidiphilium_sp__20-67-58_04302015_20_scaffold_101__whole_genome_shotgun_sequence_2	665016	665118	1	TTATCCGATCAGATGAGTCCATCTGATCGGATGATGCTC	ND	1
CRISPR	NCAS01000009_1_Acidiphilium_sp__20-67-58_04302015_20_scaffold_101__whole_genome_shotgun_sequence_3	737545	737631	1	TAGAGCATCATCCGGTCAGATGG	ND	1
CRISPR	NCAS01000009_1_Acidiphilium_sp__20-67-58_04302015_20_scaffold_101__whole_genome_shotgun_sequence_4	1668771	1668867	1	TCAGATGATTCCATCCGATCGGATGATGCTCTA	ND	1
CRISPR	NCAS01000009_1_Acidiphilium_sp__20-67-58_04302015_20_scaffold_101__whole_genome_shotgun_sequence_5	1808762	1808851	1	ACGTTAGAGCCTAATCCGATCAGATG	ND	1
CRISPR	NCAS01000009_1_Acidiphilium_sp__20-67-58_04302015_20_scaffold_101__whole_genome_shotgun_sequence_6	2815596	2815684	1	GAGCATCTTGATCCGATCAGATGAG	ND	1
CRISPR	NCAS01000009_1_Acidiphilium_sp__20-67-58_04302015_20_scaffold_101__whole_genome_shotgun_sequence_7	2910755	2910903	1	AGCATCTTTATCCGATCAGATATTTCCATCTGATCGGATGATGCT	ND	1
CRISPR	NCAS01000009_1_Acidiphilium_sp__20-67-58_04302015_20_scaffold_101__whole_genome_shotgun_sequence_8	3038502	3038590	1	AGAGCATCATCCGATCAGATGGCTC	ND	1
CRISPR	NCAS01000009_1_Acidiphilium_sp__20-67-58_04302015_20_scaffold_101__whole_genome_shotgun_sequence_9	3170444	3170601	1	CATCTGATCGGATAAAGATGCTCTAATTATCAACAAGATAGAGCACGGCATCCG	ND	1
CRISPR	NCAS01000009_1_Acidiphilium_sp__20-67-58_04302015_20_scaffold_101__whole_genome_shotgun_sequence_10	3218664	3218753	1	TCCGATCAGATGATTCCATCCGG	ND	1
CRISPR	NCAS01000009_1_Acidiphilium_sp__20-67-58_04302015_20_scaffold_101__whole_genome_shotgun_sequence_11	3278436	3278584	1	ATCTTTATCCGATCAGATGTTTCCATCTGATCGGATGATGCTCTA	ND	1
Acidiphilium_sp._21-60-14
CRISPR	NCBH01000088_1_Acidiphilium_sp__21-60-14_04302015_21_scaffold_10142__whole_genome_shotgun_sequence_1	200971	202061	16	GCCGTGGTTTCCCTACTGATTTCCCCCTGCTAAGAT	ND	4
Cas cluster	CAS-TypeIIC	202130	206448	3	Cas2_0_I-II-III, Cas1_0_II, Cas9_0_II
CRISPR	NCBH01000088_1_Acidiphilium_sp__21-60-14_04302015_21_scaffold_10142__whole_genome_shotgun_sequence_2	2498223	2498309	1	TGATCGGGCGCAAACGCCATCGGA	ND	1
Acidiphilium_sp._21-62-4
0
Acidiphilium_sp._21-66-27
CRISPR	NCBK01000143_1_Acidiphilium_sp__21-66-27_04302015_21_scaffold_15354__whole_genome_shotgun_sequence_1	1280	1429	1	AGCATCATCCGGTCAGATGGAACCATCTGACCGGATAAAGATGCTC	ND	1
Acidiphilium_sp._21-68-69
CRISPR	NCBM01000234_1_Acidiphilium_sp__21-68-69_04302015_21_scaffold_10035__whole_genome_shotgun_sequence_1	60133	60294	1	TCACGCTACGCCAGTCGTATCGCCGGGTCGCGCGCTACGCCAGGCAGGAGGCGGC	ND	1
CRISPR	NCBM01000234_1_Acidiphilium_sp__21-68-69_04302015_21_scaffold_10035__whole_genome_shotgun_sequence_2	740356	740504	1	AGCATCATCCGATCAGATGGAAACATCTGATCGGATAAAGATGCT	ND	1
CRISPR	NCBM01000234_1_Acidiphilium_sp__21-68-69_04302015_21_scaffold_10035__whole_genome_shotgun_sequence_3	906950	907039	1	TCCGATCAGATGATTCCATCCGG	ND	1
CRISPR	NCBM01000234_1_Acidiphilium_sp__21-68-69_04302015_21_scaffold_10035__whole_genome_shotgun_sequence_4	1136068	1136183	1	GCATGGCTTGGGGCCGGAGATCCGGCCGG	ND	1
Acidiphilium_sp._34-60-192
CRISPR	NCJY01000049_1_Acidiphilium_sp__34-60-192_04302015_34_scaffold_1067__whole_genome_shotgun_sequence_1	1612570	1612656	1	TCCGATGGCGTTTGCGCCCGATCA	ND	1
Acidiphilium_sp._34-64-41
CRISPR	NCJX01000001_1_Acidiphilium_sp__34-64-41_04302015_34_scaffold_1__whole_genome_shotgun_sequence_1	1144454	1144558	1	AAAAACCTATGCCCCCCTATGCCC	ND	1
CRISPR	NCJX01000001_1_Acidiphilium_sp__34-64-41_04302015_34_scaffold_1__whole_genome_shotgun_sequence_2	1193478	1193566	1	TTAGCAGGATTAGCGACTTTAGCAG	ND	1
CRISPR	NCJX01000001_1_Acidiphilium_sp__34-64-41_04302015_34_scaffold_1__whole_genome_shotgun_sequence_3	3091857	3091933	1	CGACCGGCGCGGTCATCGCGATCTTT	ND	1
CRISPR	NCJX01000001_1_Acidiphilium_sp__34-64-41_04302015_34_scaffold_1__whole_genome_shotgun_sequence_4	3701505	3702980	22	GTCGCCCCTCGCGTGGGGGCGTGGATCGAAAC	ND	4
CRISPR	NCJX01000001_1_Acidiphilium_sp__34-64-41_04302015_34_scaffold_1__whole_genome_shotgun_sequence_5	3704615	3707335	41	GTCGCCCCTCGCGTGGGGGCGTGGATCGAAAC	ND	4
Acidiphilium_sp._37-60-79
CRISPR	NCBV01000002_1_Acidiphilium_sp__37-60-79_04302015_37_scaffold_10__whole_genome_shotgun_sequence_1	1516576	1517075	7	GTTTCAATCCACGCCCCCGTGGGGGGGCGAAC	ND	4
Cas cluster	CAS-TypeIC	1517221	1525191	7	Cas2_0_I-II-III-V, Cas1_0_IC, Cas4_0_I-II, Cas7_0_IC, Cas8c_0_IC, Cas5_0_IC, Cas3_0_I
CRISPR	NCBV01000002_1_Acidiphilium_sp__37-60-79_04302015_37_scaffold_10__whole_genome_shotgun_sequence_2	2638013	2638099	1	TGATCGGGCGCAAACGCCATCGGA	ND	1
Acidiphilium_sp._37-64-53
CRISPR	NCBU01000170_1_Acidiphilium_sp__37-64-53_04302015_37_scaffold_10023__whole_genome_shotgun_sequence_1	523104	523180	1	CGACCGGCGCGGTCATCGCGATCTTT	ND	1
CRISPR	NCBU01000170_1_Acidiphilium_sp__37-64-53_04302015_37_scaffold_10023__whole_genome_shotgun_sequence_2	3706488	3706584	1	TTGGCGGCCTCTTCCTCGCGGCGGCGCG	ND	1
Acidiphilium_sp._37-67-22
Cas cluster	CAS-TypeIE	8026	16401	7	Cas3_0_I, Cse1_0_IE, Cse2_0_IE, Cas7_0_IE, Cas5_0_IE, Cas1_0_IE, Cas2_0_IE
CRISPR	NCBT01000002_1_Acidiphilium_sp__37-67-22_04302015_37_scaffold_100__whole_genome_shotgun_sequence_1	16467	19058	42	GGCTCCCCCGCACCCGCGGGGATCGACCC	ND	4
Cas cluster	CAS-TypeIIC	223114	227432	3	Cas9_0_II, Cas1_0_II, Cas2_0_I-II-III
CRISPR	NCBT01000002_1_Acidiphilium_sp__37-67-22_04302015_37_scaffold_100__whole_genome_shotgun_sequence_2	227501	228591	16	ATCTTAGCAGGGGGAAATCAGTAGGGAAACCACGGC	ND	4
CRISPR	NCBT01000002_1_Acidiphilium_sp__37-67-22_04302015_37_scaffold_100__whole_genome_shotgun_sequence_3	308594	308743	1	GAGCATCTTTATCCGATCAGATGGTTCCATCTGACCGGATGATGCT	ND	1
CRISPR	NCBT01000002_1_Acidiphilium_sp__37-67-22_04302015_37_scaffold_100__whole_genome_shotgun_sequence_4	349638	349780	1	GCTCACGCCATCAGGTCGCCGGAGCAAAAATCCGGCTCACGCCGTCCGGTCGCCG	ND	1
CRISPR	NCBT01000002_1_Acidiphilium_sp__37-67-22_04302015_37_scaffold_100__whole_genome_shotgun_sequence_5	861057	861144	1	TCCGTCTGATCGGATGATGCTCTGG	ND	1
CRISPR	NCBT01000002_1_Acidiphilium_sp__37-67-22_04302015_37_scaffold_100__whole_genome_shotgun_sequence_6	954305	954389	1	AGCACTGTCCGATCCTTTTGGATCGGATGT	ND	1
CRISPR	NCBT01000002_1_Acidiphilium_sp__37-67-22_04302015_37_scaffold_100__whole_genome_shotgun_sequence_7	1236048	1236200	1	CATCTGATCGGATAAAGATGCTCTGATAACCAACAAGAAAGAGCACGGC	ND	1
CRISPR	NCBT01000002_1_Acidiphilium_sp__37-67-22_04302015_37_scaffold_100__whole_genome_shotgun_sequence_8	2061914	2062064	1	GAGCATCATCCGATCAGATTGAATCATCTGATCGGATAAAGATGCTC	ND	1
CRISPR	NCBT01000002_1_Acidiphilium_sp__37-67-22_04302015_37_scaffold_100__whole_genome_shotgun_sequence_9	2310778	2310864	1	CCATCTGACCGGATGATGCTCTA	ND	1
Acidiphilium_sp._Acc2
CRISPR	Acc2_ctg0001_Acidiphilium_cryptum_1	2896766	2896877	1	GACCGGCGCCCTGCCCACCGGCGGCTCGACC	ND	1
Cas cluster	CAS-TypeIV	3131410	3137255	5	Csf4_0_IV, Csf5_0_IV, Csf1_0_IV, Csf2_0_IV, Csf3_0_IV
CRISPR	Acc2_ctg0001_Acidiphilium_cryptum_2	3137361	3138189	12	GGCGTAGGCACCTCGCTTTTGTGGGGTGGCTGCAAC	ND	2
CRISPR	Acc2_ctg0001_Acidiphilium_cryptum_3	3138286	3138590	4	GGCGTAGGCACCTCGCTTTTGTGGGGTGGCTGCAAC	ND	3
CRISPR	Acc2_ctg0001_Acidiphilium_cryptum_4	3138687	3138854	2	GGCGTAGGCACCTCGCTTTTGTGGGGTGGCTGCAAC	ND	1
CRISPR	Acc2_ctg0001_Acidiphilium_cryptum_5	3138952	3139185	3	GGCGTAGGCACCTCGCTTTTGTGGGGTGGCTGCAAC	ND	1
CRISPR	Acc2_ctg0001_Acidiphilium_cryptum_6	3165576	3165679	1	GCTGGCGGGAGCCTCGACCGGCGTGG	ND	1
Acidiphilium_sp._Acc1
0
Acidiphilium_sp._bin8_M5
CRISPR	Ga0192214_102_1	159029	159123	1	ccggcggcatcggcggcaccggg	ND	1
Acidiphilium_sp._JA12-A1
CRISPR	NZ_JFHO01000297_1_Acidiphilium_sp__JA12-A1_ACIDI_318c__whole_genome_shotgun_sequence_1	228576	228747	2	GCGCGCCGCCCGGCGGCGCCGCGAC	ND	1
CRISPR	NZ_JFHO01000297_1_Acidiphilium_sp__JA12-A1_ACIDI_318c__whole_genome_shotgun_sequence_2	1570515	1570609	1	CCGGCGGCATCGGCGGCACCGGG	ND	1
CRISPR	NZ_JFHO01000297_1_Acidiphilium_sp__JA12-A1_ACIDI_318c__whole_genome_shotgun_sequence_3	2303488	2303564	1	CCGGCTCACGCCGTCCGGTCGCCG	ND	1
Acidiphilium_sp._PM
CRISPR	NZ_AFPR01000581_1_Acidiphilium_sp__PM_map_unlocalized_plasmid_pAPM01_Ctg_00813__whole_genome_shotgun_sequence_1	6872	6966	1	CCCCCCGAGATGTGAGCGATTCAGCGTAAGCC	ND	1
Cas cluster	CAS-TypeIE	730152	737218	6	Cas3_0_I, Cse1_0_IE, Cse2_0_IE, Cas7_0_IE, Cas5_0_IE, Cas6_0_IE
CRISPR	NZ_AFPR01000581_1_Acidiphilium_sp__PM_map_unlocalized_plasmid_pAPM01_Ctg_00813__whole_genome_shotgun_sequence_2	738530	744232	93	GTGTTCCCCGCAGGCGCGGGGATGAACCG	+	4
CRISPR	NZ_AFPR01000581_1_Acidiphilium_sp__PM_map_unlocalized_plasmid_pAPM01_Ctg_00813__whole_genome_shotgun_sequence_3	1199497	1199595	1	GGCGGACGGTCGCGGACGGTTTGAA	ND	1
CRISPR	NZ_AFPR01000581_1_Acidiphilium_sp__PM_map_unlocalized_plasmid_pAPM01_Ctg_00813__whole_genome_shotgun_sequence_4	3189659	3189753	1	CCGGCGGCATCGGCGGCACCGGG	ND	1
Acidiphilium_sp._ZJSH63
Cas cluster	CAS-TypeIE	24670	25455	1	Cas6_0_IE
CRISPR	ZJSH63_ctg0024_Acidiphilium_cryptum_1	25534	26356	13	GGTTCCCCCGCGCGTGCGGGGATAGACCC	ND	4
