# Supplementary material for: Insights into the Metabolism and Evolution of the Genus Acidiphilium, a Typical Acidophile in Acid Mine Drainage
Source: mSystems. 2020 Nov 17;5(6):e00867-20. doi: 10.1128/mSystems.00867-20 (PMC7677001; doi:10.1128/mSystems.00867-20)
Supplement: TABLE S3 [file mSystems.00867-20-st003.xlsx]

## Sheet: HGT_all
Table S3: Extracted information of putative horizontal transferred genes from results of IMG Annotation.
Gene ID	Locus Tag	Gene Product Name	Genome ID	Genome Name
2562067968	T342DRAFT_03455	1,2-diacylglycerol 3-beta-galactosyltransferase	2561511102	Acidiphilium angustum ATCC 35903
2562068379	T342DRAFT_03866	2-polyprenyl-3-methyl-5-hydroxy-6-metoxy-1,4-benzoquinol methylase	2561511102	Acidiphilium angustum ATCC 35903
2562067629	T342DRAFT_03112	3'-phosphoadenosine 5'-phosphosulfate sulfotransferase (PAPS reductase)/FAD synthetase and related enzymes	2561511102	Acidiphilium angustum ATCC 35903
2562068152	T342DRAFT_03639	40-residue YVTN family beta-propeller repeat-containing protein	2561511102	Acidiphilium angustum ATCC 35903
2562067036	T342DRAFT_02519	AAA domain-containing protein, putative AbiEii toxin, Type IV TA system	2561511102	Acidiphilium angustum ATCC 35903
2562066075	T342DRAFT_01558	Acetyl esterase/lipase	2561511102	Acidiphilium angustum ATCC 35903
2562065025	T342DRAFT_00508	Acetyltransferases	2561511102	Acidiphilium angustum ATCC 35903
2562067878	T342DRAFT_03363	Activator of osmoprotectant transporter ProP	2561511102	Acidiphilium angustum ATCC 35903
2562066124	T342DRAFT_01607	addiction module antidote protein, HigA family	2561511102	Acidiphilium angustum ATCC 35903
2562068360	T342DRAFT_03847	addiction module antidote protein, HigA family	2561511102	Acidiphilium angustum ATCC 35903
2562067397	T342DRAFT_02880	AIPR protein	2561511102	Acidiphilium angustum ATCC 35903
2562066918	T342DRAFT_02401	alcohol dehydrogenase, propanol-preferring	2561511102	Acidiphilium angustum ATCC 35903
2562068203	T342DRAFT_03690	alkylhydroperoxidase AhpD family core domain-containing protein	2561511102	Acidiphilium angustum ATCC 35903
2562067544	T342DRAFT_03027	amino acid/amide ABC transporter membrane protein 1, HAAT family (TC 3.A.1.4.-)	2561511102	Acidiphilium angustum ATCC 35903
2562067545	T342DRAFT_03028	amino acid/amide ABC transporter membrane protein 2, HAAT family (TC 3.A.1.4.-)	2561511102	Acidiphilium angustum ATCC 35903
2562067543	T342DRAFT_03026	amino acid/amide ABC transporter substrate-binding protein, HAAT family (TC 3.A.1.4.-)	2561511102	Acidiphilium angustum ATCC 35903
2562066933	T342DRAFT_02416	amino acid/polyamine/organocation transporter, APC superfamily	2561511102	Acidiphilium angustum ATCC 35903
2562066891	T342DRAFT_02374	arginine decarboxylase	2561511102	Acidiphilium angustum ATCC 35903
2562068060	T342DRAFT_03547	C4-dicarboxylate transporter/malic acid transport protein	2561511102	Acidiphilium angustum ATCC 35903
2562066701	T342DRAFT_02184	Chitinase class I	2561511102	Acidiphilium angustum ATCC 35903
2562068243	T342DRAFT_03730	Cupin domain-containing protein	2561511102	Acidiphilium angustum ATCC 35903
2562066893	T342DRAFT_02376	cytochrome b561	2561511102	Acidiphilium angustum ATCC 35903
2562068066	T342DRAFT_03553	cytochrome c oxidase subunit 2	2561511102	Acidiphilium angustum ATCC 35903
2562066072	T342DRAFT_01555	cytosine deaminase	2561511102	Acidiphilium angustum ATCC 35903
2562065244	T342DRAFT_00727	deferrochelatase/peroxidase EfeB	2561511102	Acidiphilium angustum ATCC 35903
2562065482	T342DRAFT_00965	Di- and tricarboxylate transporter	2561511102	Acidiphilium angustum ATCC 35903
2562067288	T342DRAFT_02771	diguanylate cyclase (GGDEF) domain-containing protein	2561511102	Acidiphilium angustum ATCC 35903
2562065876	T342DRAFT_01359	diguanylate cyclase (GGDEF) domain-containing protein	2561511102	Acidiphilium angustum ATCC 35903
2562065755	T342DRAFT_01238	diguanylate cyclase (GGDEF) domain-containing protein	2561511102	Acidiphilium angustum ATCC 35903
2562066192	T342DRAFT_01675	DNA modification methylase	2561511102	Acidiphilium angustum ATCC 35903
2562067435	T342DRAFT_02918	DNA-binding transcriptional regulator, ArsR family	2561511102	Acidiphilium angustum ATCC 35903
2562064712	T342DRAFT_00194	DNA-binding transcriptional regulator, FadR family	2561511102	Acidiphilium angustum ATCC 35903
2562064733	T342DRAFT_00215	DNA-binding transcriptional regulator, LysR family	2561511102	Acidiphilium angustum ATCC 35903
2562065060	T342DRAFT_00543	DNA-binding transcriptional response regulator, NtrC family, contains REC, AAA-type ATPase, and a Fis-type DNA-binding domains	2561511102	Acidiphilium angustum ATCC 35903
2562065062	T342DRAFT_00545	duplicated orphan permease	2561511102	Acidiphilium angustum ATCC 35903
2562065932	T342DRAFT_01415	Ferritin-like domain-containing protein	2561511102	Acidiphilium angustum ATCC 35903
2562064765	T342DRAFT_00247	fimbrial chaperone protein	2561511102	Acidiphilium angustum ATCC 35903
2562068473	T342DRAFT_03960	FOG: EAL domain	2561511102	Acidiphilium angustum ATCC 35903
2562065390	T342DRAFT_00873	FOG: Transposase and inactivated derivatives	2561511102	Acidiphilium angustum ATCC 35903
2562067382	T342DRAFT_02865	Glycosyl transferase family 2	2561511102	Acidiphilium angustum ATCC 35903
2562068503	T342DRAFT_03990	Glycosyltransferase	2561511102	Acidiphilium angustum ATCC 35903
2562066394	T342DRAFT_01877	Glycosyltransferase involved in cell wall bisynthesis	2561511102	Acidiphilium angustum ATCC 35903
2562066387	T342DRAFT_01870	Glycosyltransferase involved in cell wall bisynthesis	2561511102	Acidiphilium angustum ATCC 35903
2562068396	T342DRAFT_03883	Glycosyltransferase WbsX	2561511102	Acidiphilium angustum ATCC 35903
2562066894	T342DRAFT_02377	Glycosyltransferase, catalytic subunit of cellulose synthase and poly-beta-1,6-N-acetylglucosamine synthase	2561511102	Acidiphilium angustum ATCC 35903
2562067182	T342DRAFT_02665	H+-transporting ATPase	2561511102	Acidiphilium angustum ATCC 35903
2562065059	T342DRAFT_00542	Histidine kinase-, DNA gyrase B-, and HSP90-like ATPase	2561511102	Acidiphilium angustum ATCC 35903
2562067307	T342DRAFT_02790	hydroxypyruvate isomerase	2561511102	Acidiphilium angustum ATCC 35903
2562066385	T342DRAFT_01868	hypothetical protein	2561511102	Acidiphilium angustum ATCC 35903
2562066168	T342DRAFT_01651	hypothetical protein	2561511102	Acidiphilium angustum ATCC 35903
2562067502	T342DRAFT_02985	hypothetical protein	2561511102	Acidiphilium angustum ATCC 35903
2562066209	T342DRAFT_01692	hypothetical protein	2561511102	Acidiphilium angustum ATCC 35903
2562066690	T342DRAFT_02173	hypothetical protein	2561511102	Acidiphilium angustum ATCC 35903
2562066318	T342DRAFT_01801	hypothetical protein	2561511102	Acidiphilium angustum ATCC 35903
2562068420	T342DRAFT_03907	hypothetical protein	2561511102	Acidiphilium angustum ATCC 35903
2562064940	T342DRAFT_00422	hypothetical protein	2561511102	Acidiphilium angustum ATCC 35903
2562067963	T342DRAFT_03450	hypothetical protein	2561511102	Acidiphilium angustum ATCC 35903
2562068269	T342DRAFT_03756	hypothetical protein	2561511102	Acidiphilium angustum ATCC 35903
2562065757	T342DRAFT_01240	hypothetical protein	2561511102	Acidiphilium angustum ATCC 35903
2562064624	T342DRAFT_00106	hypothetical protein	2561511102	Acidiphilium angustum ATCC 35903
2562068470	T342DRAFT_03957	hypothetical protein	2561511102	Acidiphilium angustum ATCC 35903
2562068270	T342DRAFT_03757	hypothetical protein	2561511102	Acidiphilium angustum ATCC 35903
2562066564	T342DRAFT_02047	hypothetical protein	2561511102	Acidiphilium angustum ATCC 35903
2562066351	T342DRAFT_01834	hypothetical protein	2561511102	Acidiphilium angustum ATCC 35903
2562068079	T342DRAFT_03566	hypothetical protein	2561511102	Acidiphilium angustum ATCC 35903
2562068361	T342DRAFT_03848	hypothetical protein	2561511102	Acidiphilium angustum ATCC 35903
2562068241	T342DRAFT_03728	hypothetical protein	2561511102	Acidiphilium angustum ATCC 35903
2562067497	T342DRAFT_02980	hypothetical protein	2561511102	Acidiphilium angustum ATCC 35903
2562064603	T342DRAFT_00085	hypothetical protein	2561511102	Acidiphilium angustum ATCC 35903
2562068301	T342DRAFT_03788	hypothetical protein	2561511102	Acidiphilium angustum ATCC 35903
2562066355	T342DRAFT_01838	hypothetical protein	2561511102	Acidiphilium angustum ATCC 35903
2562068431	T342DRAFT_03918	hypothetical protein	2561511102	Acidiphilium angustum ATCC 35903
2562067956	T342DRAFT_03442	hypothetical protein	2561511102	Acidiphilium angustum ATCC 35903
2562068116	T342DRAFT_03603	hypothetical protein	2561511102	Acidiphilium angustum ATCC 35903
2562065035	T342DRAFT_00518	hypothetical protein	2561511102	Acidiphilium angustum ATCC 35903
2562068235	T342DRAFT_03722	hypothetical protein	2561511102	Acidiphilium angustum ATCC 35903
2562068195	T342DRAFT_03682	hypothetical protein	2561511102	Acidiphilium angustum ATCC 35903
2562064951	T342DRAFT_00433	hypothetical protein	2561511102	Acidiphilium angustum ATCC 35903
2562068072	T342DRAFT_03559	hypothetical protein	2561511102	Acidiphilium angustum ATCC 35903
2562067818	T342DRAFT_03303	hypothetical protein	2561511102	Acidiphilium angustum ATCC 35903
2562064941	T342DRAFT_00423	hypothetical protein	2561511102	Acidiphilium angustum ATCC 35903
2562066078	T342DRAFT_01561	hypothetical protein	2561511102	Acidiphilium angustum ATCC 35903
2562064886	T342DRAFT_00368	hypothetical protein	2561511102	Acidiphilium angustum ATCC 35903
2562068318	T342DRAFT_03805	hypothetical protein	2561511102	Acidiphilium angustum ATCC 35903
2562067955	T342DRAFT_03441	hypothetical protein	2561511102	Acidiphilium angustum ATCC 35903
2562068521	T342DRAFT_04008	hypothetical protein	2561511102	Acidiphilium angustum ATCC 35903
2562067750	T342DRAFT_03235	hypothetical protein	2561511102	Acidiphilium angustum ATCC 35903
2562066353	T342DRAFT_01836	hypothetical protein	2561511102	Acidiphilium angustum ATCC 35903
2562065199	T342DRAFT_00682	hypothetical protein	2561511102	Acidiphilium angustum ATCC 35903
2562068306	T342DRAFT_03793	hypothetical protein	2561511102	Acidiphilium angustum ATCC 35903
2562066550	T342DRAFT_02033	hypothetical protein	2561511102	Acidiphilium angustum ATCC 35903
2562067381	T342DRAFT_02864	hypothetical protein	2561511102	Acidiphilium angustum ATCC 35903
2562067673	T342DRAFT_03158	hypothetical protein	2561511102	Acidiphilium angustum ATCC 35903
2562068490	T342DRAFT_03977	hypothetical protein	2561511102	Acidiphilium angustum ATCC 35903
2562068526	T342DRAFT_04013	hypothetical protein	2561511102	Acidiphilium angustum ATCC 35903
2562067024	T342DRAFT_02507	hypothetical protein	2561511102	Acidiphilium angustum ATCC 35903
2562066580	T342DRAFT_02063	hypothetical protein	2561511102	Acidiphilium angustum ATCC 35903
2562067817	T342DRAFT_03302	hypothetical protein	2561511102	Acidiphilium angustum ATCC 35903
2562064957	T342DRAFT_00439	hypothetical protein	2561511102	Acidiphilium angustum ATCC 35903
2562066838	T342DRAFT_02321	hypothetical protein	2561511102	Acidiphilium angustum ATCC 35903
2562068372	T342DRAFT_03859	hypothetical protein	2561511102	Acidiphilium angustum ATCC 35903
2562068302	T342DRAFT_03789	Integrase core domain-containing protein	2561511102	Acidiphilium angustum ATCC 35903
2562065677	T342DRAFT_01160	iron complex outermembrane recepter protein	2561511102	Acidiphilium angustum ATCC 35903
2562065246	T342DRAFT_00729	iron(III) transport system ATP-binding protein	2561511102	Acidiphilium angustum ATCC 35903
2562065247	T342DRAFT_00730	iron(III) transport system permease protein	2561511102	Acidiphilium angustum ATCC 35903
2562065248	T342DRAFT_00731	iron(III) transport system substrate-binding protein	2561511102	Acidiphilium angustum ATCC 35903
2562067438	T342DRAFT_02921	Ketosteroid isomerase-related protein	2561511102	Acidiphilium angustum ATCC 35903
2562067594	T342DRAFT_03077	looped-hinge helix DNA binding domain-containing protein, AbrB family	2561511102	Acidiphilium angustum ATCC 35903
2562068078	T342DRAFT_03565	LysM repeat-containing protein	2561511102	Acidiphilium angustum ATCC 35903
2562066182	T342DRAFT_01665	Macrophage killing protein with similarity to conjugation protein	2561511102	Acidiphilium angustum ATCC 35903
2562065586	T342DRAFT_01069	maleylacetoacetate isomerase	2561511102	Acidiphilium angustum ATCC 35903
2562066389	T342DRAFT_01872	Membrane protein involved in the export of O-antigen and teichoic acid	2561511102	Acidiphilium angustum ATCC 35903
2562068410	T342DRAFT_03897	Methylase involved in ubiquinone/menaquinone biosynthesis	2561511102	Acidiphilium angustum ATCC 35903
2562066046	T342DRAFT_01529	Methyltransferase domain-containing protein	2561511102	Acidiphilium angustum ATCC 35903
2562066103	T342DRAFT_01586	methyltransferase, FkbM family	2561511102	Acidiphilium angustum ATCC 35903
2562066104	T342DRAFT_01587	methyltransferase, FkbM family	2561511102	Acidiphilium angustum ATCC 35903
2562066294	T342DRAFT_01777	methyltransferase, FkbM family	2561511102	Acidiphilium angustum ATCC 35903
2562067243	T342DRAFT_02726	MFS transporter, SHS family, lactate transporter	2561511102	Acidiphilium angustum ATCC 35903
2562065065	T342DRAFT_00548	Multidrug resistance efflux pump	2561511102	Acidiphilium angustum ATCC 35903
2562065143	T342DRAFT_00626	N-acyl homoserine lactone hydrolase	2561511102	Acidiphilium angustum ATCC 35903
2562067651	T342DRAFT_03134	NAD(P)-dependent dehydrogenase, short-chain alcohol dehydrogenase family	2561511102	Acidiphilium angustum ATCC 35903
2562065864	T342DRAFT_01347	NAD(P)H-dependent FMN reductase	2561511102	Acidiphilium angustum ATCC 35903
2562064843	T342DRAFT_00325	NAD(P)H-nitrite reductase	2561511102	Acidiphilium angustum ATCC 35903
2562065657	T342DRAFT_01140	NADH dehydrogenase subunit A (EC 1.6.5.3)	2561511102	Acidiphilium angustum ATCC 35903
2562065665	T342DRAFT_01148	NADH dehydrogenase subunit J (EC 1.6.5.3)	2561511102	Acidiphilium angustum ATCC 35903
2562065666	T342DRAFT_01149	NADH dehydrogenase subunit K	2561511102	Acidiphilium angustum ATCC 35903
2562065145	T342DRAFT_00628	NitT/TauT family transport system ATP-binding protein	2561511102	Acidiphilium angustum ATCC 35903
2562064864	T342DRAFT_00346	NitT/TauT family transport system ATP-binding protein	2561511102	Acidiphilium angustum ATCC 35903
2562064863	T342DRAFT_00345	NitT/TauT family transport system permease protein	2561511102	Acidiphilium angustum ATCC 35903
2562065144	T342DRAFT_00627	NitT/TauT family transport system permease protein	2561511102	Acidiphilium angustum ATCC 35903
2562064862	T342DRAFT_00344	NitT/TauT family transport system substrate-binding protein	2561511102	Acidiphilium angustum ATCC 35903
2562065321	T342DRAFT_00804	NTE family protein	2561511102	Acidiphilium angustum ATCC 35903
2562067010	T342DRAFT_02493	nucleobase:cation symporter-1, NCS1 family	2561511102	Acidiphilium angustum ATCC 35903
2562065102	T342DRAFT_00585	nucleobase:cation symporter-1, NCS1 family	2561511102	Acidiphilium angustum ATCC 35903
2562067389	T342DRAFT_02872	Nucleotidyltransferase domain-containing protein	2561511102	Acidiphilium angustum ATCC 35903
2562067390	T342DRAFT_02873	Nucleotidyltransferase substrate binding protein like	2561511102	Acidiphilium angustum ATCC 35903
2562065064	T342DRAFT_00547	Outer membrane efflux protein	2561511102	Acidiphilium angustum ATCC 35903
2562064764	T342DRAFT_00246	outer membrane usher protein	2561511102	Acidiphilium angustum ATCC 35903
2562066840	T342DRAFT_02323	Oxidoreductase molybdopterin binding domain-containing protein	2561511102	Acidiphilium angustum ATCC 35903
2562066283	T342DRAFT_01766	pentapeptide MXKDX repeat protein	2561511102	Acidiphilium angustum ATCC 35903
2562068401	T342DRAFT_03888	PEP-CTERM protein-sorting domain-containing protein	2561511102	Acidiphilium angustum ATCC 35903
2562066582	T342DRAFT_02065	PEP-CTERM protein-sorting domain-containing protein	2561511102	Acidiphilium angustum ATCC 35903
2562068412	T342DRAFT_03899	PEP-CTERM protein-sorting domain-containing protein	2561511102	Acidiphilium angustum ATCC 35903
2562064876	T342DRAFT_00358	Phage portal protein	2561511102	Acidiphilium angustum ATCC 35903
2562066686	T342DRAFT_02169	Phage shock protein B	2561511102	Acidiphilium angustum ATCC 35903
2562066685	T342DRAFT_02168	phage shock protein C (PspC) family protein	2561511102	Acidiphilium angustum ATCC 35903
2562065775	T342DRAFT_01258	Phage-related minor tail protein	2561511102	Acidiphilium angustum ATCC 35903
2562066172	T342DRAFT_01655	Phosphatidylserine/phosphatidylglycerophosphate/cardiolipin synthase	2561511102	Acidiphilium angustum ATCC 35903
2562065587	T342DRAFT_01070	Pimeloyl-ACP methyl ester carboxylesterase	2561511102	Acidiphilium angustum ATCC 35903
2562066150	T342DRAFT_01633	Pimeloyl-ACP methyl ester carboxylesterase	2561511102	Acidiphilium angustum ATCC 35903
2562064750	T342DRAFT_00232	Plastocyanin	2561511102	Acidiphilium angustum ATCC 35903
2562065243	T342DRAFT_00726	porin, OprB family (TC 1.B.19)	2561511102	Acidiphilium angustum ATCC 35903
2562066299	T342DRAFT_01782	Predicted arabinose efflux permease, MFS family	2561511102	Acidiphilium angustum ATCC 35903
2562066395	T342DRAFT_01878	Predicted flavoprotein CzcO associated with the cation diffusion facilitator CzcD	2561511102	Acidiphilium angustum ATCC 35903
2562068069	T342DRAFT_03556	Predicted membrane protein	2561511102	Acidiphilium angustum ATCC 35903
2562068300	T342DRAFT_03787	Predicted metal-binding protein related to the C-terminal domain of SecA	2561511102	Acidiphilium angustum ATCC 35903
2562067593	T342DRAFT_03076	Predicted nucleic-acid-binding protein, contains PIN domain	2561511102	Acidiphilium angustum ATCC 35903
2562067920	T342DRAFT_03406	probable phosphoglycerate mutase	2561511102	Acidiphilium angustum ATCC 35903
2562065814	T342DRAFT_01297	Protein involved in biosynthesis of mitomycin antibiotics/polyketide fumonisin	2561511102	Acidiphilium angustum ATCC 35903
2562064958	T342DRAFT_00440	Protein of unknown function (DUF3592)	2561511102	Acidiphilium angustum ATCC 35903
2562068308	T342DRAFT_03795	protein of unknown function (DUF4123)	2561511102	Acidiphilium angustum ATCC 35903
2562068231	T342DRAFT_03718	protein of unknown function (DUF4160)	2561511102	Acidiphilium angustum ATCC 35903
2562067913	T342DRAFT_03399	protein of unknown function (DUF4372)	2561511102	Acidiphilium angustum ATCC 35903
2562068068	T342DRAFT_03555	protein SCO1/2	2561511102	Acidiphilium angustum ATCC 35903
2562065063	T342DRAFT_00546	putative ABC transport system ATP-binding protein	2561511102	Acidiphilium angustum ATCC 35903
2562066683	T342DRAFT_02166	Putative auto-transporter adhesin, head GIN domain	2561511102	Acidiphilium angustum ATCC 35903
2562065134	T342DRAFT_00617	putative MFS transporter, AGZA family, xanthine/uracil permease	2561511102	Acidiphilium angustum ATCC 35903
2562066086	T342DRAFT_01569	Regulator of RNase E activity RraA	2561511102	Acidiphilium angustum ATCC 35903
2562067615	T342DRAFT_03098	restriction system protein	2561511102	Acidiphilium angustum ATCC 35903
2562067528	T342DRAFT_03011	RyR domain-containing protein	2561511102	Acidiphilium angustum ATCC 35903
2562068001	T342DRAFT_03488	Serine phosphatase RsbU, regulator of sigma subunit	2561511102	Acidiphilium angustum ATCC 35903
2562067785	T342DRAFT_03270	serpin B	2561511102	Acidiphilium angustum ATCC 35903
2562068425	T342DRAFT_03912	Site-specific recombinase XerD	2561511102	Acidiphilium angustum ATCC 35903
2562068424	T342DRAFT_03911	Site-specific recombinase XerD	2561511102	Acidiphilium angustum ATCC 35903
2562064766	T342DRAFT_00248	Spore coat protein U (SCPU) domain-containing protein	2561511102	Acidiphilium angustum ATCC 35903
2562064751	T342DRAFT_00233	TadE-like protein	2561511102	Acidiphilium angustum ATCC 35903
2562065589	T342DRAFT_01072	thiosulfate dehydrogenase	2561511102	Acidiphilium angustum ATCC 35903
2562066839	T342DRAFT_02322	Thiosulfate reductase cytochrome b subunit	2561511102	Acidiphilium angustum ATCC 35903
2562064610	T342DRAFT_00092	Transcriptional regulator of acetoin/glycerol metabolism	2561511102	Acidiphilium angustum ATCC 35903
2562064814	T342DRAFT_00296	transcriptional regulator, HxlR family	2561511102	Acidiphilium angustum ATCC 35903
2562065157	T342DRAFT_00640	transferase hexapeptide (six repeat-containing protein)	2561511102	Acidiphilium angustum ATCC 35903
2562064587	T342DRAFT_00069	Transglutaminase-like enzymes, putative cysteine proteases	2561511102	Acidiphilium angustum ATCC 35903
2562066813	T342DRAFT_02296	Transposase DDE domain-containing protein	2561511102	Acidiphilium angustum ATCC 35903
2562068351	T342DRAFT_03838	Transposase DDE domain-containing protein	2561511102	Acidiphilium angustum ATCC 35903
2562066378	T342DRAFT_01861	Transposase domain (DUF772)	2561511102	Acidiphilium angustum ATCC 35903
2562066134	T342DRAFT_01617	Transposase IS66 family protein	2561511102	Acidiphilium angustum ATCC 35903
2562067915	T342DRAFT_03401	transposase, IS5 family	2561511102	Acidiphilium angustum ATCC 35903
2562064945	T342DRAFT_00427	TRAP transporter, DctM subunit	2561511102	Acidiphilium angustum ATCC 35903
2562064946	T342DRAFT_00428	tripartite ATP-independent transporter solute receptor, DctP family	2561511102	Acidiphilium angustum ATCC 35903
2562065925	T342DRAFT_01408	Trypsin-like serine proteases, typically periplasmic, contain C-terminal PDZ domain	2561511102	Acidiphilium angustum ATCC 35903
2562068074	T342DRAFT_03561	type I restriction enzyme M protein	2561511102	Acidiphilium angustum ATCC 35903
2562068076	T342DRAFT_03563	type I restriction enzyme, R subunit	2561511102	Acidiphilium angustum ATCC 35903
2562068303	T342DRAFT_03790	Type II secretory pathway, component ExeA (predicted ATPase)	2561511102	Acidiphilium angustum ATCC 35903
2562064670	T342DRAFT_00152	UDP-N-acetylglucosamine transferase subunit ALG13	2561511102	Acidiphilium angustum ATCC 35903
2562064671	T342DRAFT_00153	UDP-N-acetylglucosamine:LPS N-acetylglucosamine transferase	2561511102	Acidiphilium angustum ATCC 35903
2562067370	T342DRAFT_02853	Uncharacterized conserved protein	2561511102	Acidiphilium angustum ATCC 35903
2562066969	T342DRAFT_02452	Uncharacterized conserved protein PhnB, glyoxalase superfamily	2561511102	Acidiphilium angustum ATCC 35903
2562064691	T342DRAFT_00173	Uncharacterized conserved protein YjbJ, UPF0337 family	2561511102	Acidiphilium angustum ATCC 35903
2562065270	T342DRAFT_00753	Uncharacterized membrane protein	2561511102	Acidiphilium angustum ATCC 35903
2562068149	T342DRAFT_03636	Uncharacterized protein conserved in bacteria	2561511102	Acidiphilium angustum ATCC 35903
2562066384	T342DRAFT_01867	Uncharacterized protein involved in exopolysaccharide biosynthesis	2561511102	Acidiphilium angustum ATCC 35903
2562068305	T342DRAFT_03792	UvrD-like helicase C-terminal domain-containing protein	2561511102	Acidiphilium angustum ATCC 35903
2562067478	T342DRAFT_02961	zinc/manganese transport system permease protein	2561511102	Acidiphilium angustum ATCC 35903
2562067477	T342DRAFT_02960	zinc/manganese transport system permease protein	2561511102	Acidiphilium angustum ATCC 35903
2562067480	T342DRAFT_02963	zinc/manganese transport system substrate-binding protein	2561511102	Acidiphilium angustum ATCC 35903
2562067399	T342DRAFT_02882	Zn-binding Pro-Ala-Ala-Arg (PAAR) domain-containing protein, incolved in TypeVI secretion	2561511102	Acidiphilium angustum ATCC 35903
2562066971	T342DRAFT_02454	Zn-dependent protease with chaperone function	2561511102	Acidiphilium angustum ATCC 35903
640725941	Acry_2224	-	640427101	Acidiphilium cryptum JF-5
640725656	Acry_3423	-	640427101	Acidiphilium cryptum JF-5
640538720	Acry_3404	4-carboxymuconolactone decarboxylase (EC 4.1.1.44)	640427101	Acidiphilium cryptum JF-5
640538466	Acry_3130	DoxX family protein	640427101	Acidiphilium cryptum JF-5
640538624	Acry_3303	efflux transporter, RND family, MFP subunit	640427101	Acidiphilium cryptum JF-5
640538910	Acry_3608	General substrate transporter	640427101	Acidiphilium cryptum JF-5
640554270	Acry_2350	globin	640427101	Acidiphilium cryptum JF-5
640538460	Acry_3124	gluconolactonase	640427101	Acidiphilium cryptum JF-5
640538472	Acry_3136	glucose 1-dehydrogenase (EC 1.1.1.47)	640427101	Acidiphilium cryptum JF-5
640538471	Acry_3135	glucose-methanol-choline oxidoreductase	640427101	Acidiphilium cryptum JF-5
640538464	Acry_3128	Glyoxalase/bleomycin resistance protein/dioxygenase	640427101	Acidiphilium cryptum JF-5
640552697	Acry_0780	hypothetical protein	640427101	Acidiphilium cryptum JF-5
640552365	Acry_0448	hypothetical protein	640427101	Acidiphilium cryptum JF-5
640552945	Acry_1027	hypothetical protein	640427101	Acidiphilium cryptum JF-5
640552491	Acry_0575	hypothetical protein	640427101	Acidiphilium cryptum JF-5
640552718	Acry_0802	hypothetical protein	640427101	Acidiphilium cryptum JF-5
640552717	Acry_0801	hypothetical protein	640427101	Acidiphilium cryptum JF-5
640554150	Acry_2230	hypothetical protein	640427101	Acidiphilium cryptum JF-5
640553511	Acry_1596	hypothetical protein	640427101	Acidiphilium cryptum JF-5
640538758	Acry_3445	hypothetical protein	640427101	Acidiphilium cryptum JF-5
640554345	Acry_2419	hypothetical protein	640427101	Acidiphilium cryptum JF-5
640553087	Acry_1173	hypothetical protein	640427101	Acidiphilium cryptum JF-5
640538861	Acry_3554	hypothetical protein	640427101	Acidiphilium cryptum JF-5
640538529	Acry_3198	hypothetical protein	640427101	Acidiphilium cryptum JF-5
640538535	Acry_3204	hypothetical protein	640427101	Acidiphilium cryptum JF-5
640554347	Acry_2421	hypothetical protein	640427101	Acidiphilium cryptum JF-5
640538887	Acry_3581	hypothetical protein	640427101	Acidiphilium cryptum JF-5
640538925	Acry_3624	hypothetical protein	640427101	Acidiphilium cryptum JF-5
640552715	Acry_0799	hypothetical protein	640427101	Acidiphilium cryptum JF-5
640538632	Acry_3311	hypothetical protein	640427101	Acidiphilium cryptum JF-5
640538676	Acry_3356	hypothetical protein	640427101	Acidiphilium cryptum JF-5
640538750	Acry_3437	hypothetical protein	640427101	Acidiphilium cryptum JF-5
640554202	Acry_2283	hypothetical protein	640427101	Acidiphilium cryptum JF-5
640538523	Acry_3192	hypothetical protein	640427101	Acidiphilium cryptum JF-5
640538924	Acry_3623	hypothetical protein	640427101	Acidiphilium cryptum JF-5
640554217	Acry_2296	hypothetical protein	640427101	Acidiphilium cryptum JF-5
640554271	Acry_2351	hypothetical protein	640427101	Acidiphilium cryptum JF-5
640538642	Acry_3321	hypothetical protein	640427101	Acidiphilium cryptum JF-5
640538866	Acry_3559	hypothetical protein	640427101	Acidiphilium cryptum JF-5
640538661	Acry_3340	hypothetical protein	640427101	Acidiphilium cryptum JF-5
640554227	Acry_2306	hypothetical protein	640427101	Acidiphilium cryptum JF-5
640552954	Acry_1036	hypothetical protein	640427101	Acidiphilium cryptum JF-5
640538656	Acry_3335	hypothetical protein	640427101	Acidiphilium cryptum JF-5
640554349	Acry_2423	hypothetical protein	640427101	Acidiphilium cryptum JF-5
640553040	Acry_1126	hypothetical protein	640427101	Acidiphilium cryptum JF-5
640538465	Acry_3129	hypothetical protein	640427101	Acidiphilium cryptum JF-5
640538891	Acry_3585	hypothetical protein	640427101	Acidiphilium cryptum JF-5
640552724	Acry_0808	hypothetical protein	640427101	Acidiphilium cryptum JF-5
640554203	Acry_2284	hypothetical protein	640427101	Acidiphilium cryptum JF-5
640553710	Acry_1793	hypothetical protein	640427101	Acidiphilium cryptum JF-5
640538662	Acry_3341	hypothetical protein	640427101	Acidiphilium cryptum JF-5
640538742	Acry_3427	hypothetical protein	640427101	Acidiphilium cryptum JF-5
640538863	Acry_3556	hypothetical protein	640427101	Acidiphilium cryptum JF-5
640538890	Acry_3584	hypothetical protein	640427101	Acidiphilium cryptum JF-5
640538630	Acry_3309	major facilitator superfamily MFS_1	640427101	Acidiphilium cryptum JF-5
640538664	Acry_3343	metallophosphoesterase	640427101	Acidiphilium cryptum JF-5
640538703	Acry_3385	MltA-interacting MipA family protein	640427101	Acidiphilium cryptum JF-5
640538712	Acry_3396	NAD-dependent epimerase/dehydratase	640427101	Acidiphilium cryptum JF-5
640552615	Acry_0699	nuclease of the RecB family-like protein	640427101	Acidiphilium cryptum JF-5
640538695	Acry_3376	Phosphoketolase	640427101	Acidiphilium cryptum JF-5
640538537	Acry_3206	plasma-membrane proton-efflux P-type ATPase	640427101	Acidiphilium cryptum JF-5
640554786	Acry_2858	protein of unknown function DUF1674	640427101	Acidiphilium cryptum JF-5
640538864	Acry_3557	Relaxase/mobilization nuclease family protein	640427101	Acidiphilium cryptum JF-5
640538645	Acry_3324	Resolvase, N-terminal domain	640427101	Acidiphilium cryptum JF-5
640554348	Acry_2422	Site-specific DNA-methyltransferase (adenine-specific)	640427101	Acidiphilium cryptum JF-5
640538531	Acry_3200	SPFH domain, Band 7 family protein	640427101	Acidiphilium cryptum JF-5
640538888	Acry_3582	T/G mismatch-specific endonuclease (EC 3.1.-.-)	640427101	Acidiphilium cryptum JF-5
640538719	Acry_3403	transcriptional regulator, GntR family	640427101	Acidiphilium cryptum JF-5
640538629	Acry_3308	transcriptional regulator, LysR family	640427101	Acidiphilium cryptum JF-5
640538622	Acry_3301	transposase IS200-family protein	640427101	Acidiphilium cryptum JF-5
640538646	Acry_3325	transposase, IS605 OrfB family	640427101	Acidiphilium cryptum JF-5
640538867	Acry_3560	Type IV secretory pathway VirD4 components-like protein	640427101	Acidiphilium cryptum JF-5
2828884327	Ga0393747_2162	3-phenylpropionate/cinnamic acid dioxygenase small subunit	2828882166	Acidiphilium cryptum ZJSH63
2828885895	Ga0393747_3731	ABC-type transporter Mla subunit MlaD	2828882166	Acidiphilium cryptum ZJSH63
2828886783	Ga0393747_4619	ABC-type xylose transport system permease subunit	2828882166	Acidiphilium cryptum ZJSH63
2828886128	Ga0393747_3964	AhpD family alkylhydroperoxidase	2828882166	Acidiphilium cryptum ZJSH63
2828884321	Ga0393747_2156	anthranilate 1,2-dioxygenase small subunit	2828882166	Acidiphilium cryptum ZJSH63
2828886819	Ga0393747_4655	aspartate-semialdehyde dehydrogenase	2828882166	Acidiphilium cryptum ZJSH63
2828884328	Ga0393747_2163	benzoate/toluate 1,2-dioxygenase alpha subunit	2828882166	Acidiphilium cryptum ZJSH63
2828886234	Ga0393747_4070	chlorite dismutase	2828882166	Acidiphilium cryptum ZJSH63
2828886722	Ga0393747_4558	CTP-dependent riboflavin kinase	2828882166	Acidiphilium cryptum ZJSH63
2828884318	Ga0393747_2153	flavin reductase (DIM6/NTAB) family NADH-FMN oxidoreductase RutF	2828882166	Acidiphilium cryptum ZJSH63
2828886154	Ga0393747_3990	Holliday junction resolvase RusA-like endonuclease	2828882166	Acidiphilium cryptum ZJSH63
2828885970	Ga0393747_3806	hypothetical protein	2828882166	Acidiphilium cryptum ZJSH63
2828886754	Ga0393747_4590	hypothetical protein	2828882166	Acidiphilium cryptum ZJSH63
2828885379	Ga0393747_3215	hypothetical protein	2828882166	Acidiphilium cryptum ZJSH63
2828886740	Ga0393747_4576	hypothetical protein	2828882166	Acidiphilium cryptum ZJSH63
2828886797	Ga0393747_4633	hypothetical protein	2828882166	Acidiphilium cryptum ZJSH63
2828886447	Ga0393747_4283	hypothetical protein	2828882166	Acidiphilium cryptum ZJSH63
2828886301	Ga0393747_4137	hypothetical protein	2828882166	Acidiphilium cryptum ZJSH63
2828886453	Ga0393747_4289	hypothetical protein	2828882166	Acidiphilium cryptum ZJSH63
2828885207	Ga0393747_3043	hypothetical protein	2828882166	Acidiphilium cryptum ZJSH63
2828886769	Ga0393747_4605	hypothetical protein	2828882166	Acidiphilium cryptum ZJSH63
2828883845	Ga0393747_1680	hypothetical protein	2828882166	Acidiphilium cryptum ZJSH63
2828885665	Ga0393747_3501	hypothetical protein	2828882166	Acidiphilium cryptum ZJSH63
2828885212	Ga0393747_3048	hypothetical protein	2828882166	Acidiphilium cryptum ZJSH63
2828886605	Ga0393747_4441	hypothetical protein	2828882166	Acidiphilium cryptum ZJSH63
2828885556	Ga0393747_3392	hypothetical protein	2828882166	Acidiphilium cryptum ZJSH63
2828886799	Ga0393747_4635	hypothetical protein	2828882166	Acidiphilium cryptum ZJSH63
2828885929	Ga0393747_3765	hypothetical protein	2828882166	Acidiphilium cryptum ZJSH63
2828886445	Ga0393747_4281	hypothetical protein	2828882166	Acidiphilium cryptum ZJSH63
2828882951	Ga0393747_786	hypothetical protein	2828882166	Acidiphilium cryptum ZJSH63
2828885195	Ga0393747_3031	hypothetical protein	2828882166	Acidiphilium cryptum ZJSH63
2828886452	Ga0393747_4288	hypothetical protein	2828882166	Acidiphilium cryptum ZJSH63
2828885342	Ga0393747_3178	hypothetical protein	2828882166	Acidiphilium cryptum ZJSH63
2828885897	Ga0393747_3733	hypothetical protein	2828882166	Acidiphilium cryptum ZJSH63
2828886752	Ga0393747_4588	hypothetical protein	2828882166	Acidiphilium cryptum ZJSH63
2828885370	Ga0393747_3206	hypothetical protein	2828882166	Acidiphilium cryptum ZJSH63
2828883982	Ga0393747_1817	hypothetical protein	2828882166	Acidiphilium cryptum ZJSH63
2828886443	Ga0393747_4279	hypothetical protein	2828882166	Acidiphilium cryptum ZJSH63
2828886692	Ga0393747_4528	insertion element IS1 protein InsB	2828882166	Acidiphilium cryptum ZJSH63
2828886793	Ga0393747_4629	IS6 family transposase	2828882166	Acidiphilium cryptum ZJSH63
2828886101	Ga0393747_3937	MFS family permease	2828882166	Acidiphilium cryptum ZJSH63
2828882945	Ga0393747_780	microcystin-dependent protein	2828882166	Acidiphilium cryptum ZJSH63
2828886744	Ga0393747_4580	Na+/H+-dicarboxylate symporter	2828882166	Acidiphilium cryptum ZJSH63
2828884329	Ga0393747_2164	nitrite reductase/ring-hydroxylating ferredoxin subunit	2828882166	Acidiphilium cryptum ZJSH63
2828886848	Ga0393747_4684	nucleoside-specific channel-forming protein	2828882166	Acidiphilium cryptum ZJSH63
2828886751	Ga0393747_4587	phage shock protein A	2828882166	Acidiphilium cryptum ZJSH63
2828886753	Ga0393747_4589	phage shock protein A	2828882166	Acidiphilium cryptum ZJSH63
2828886448	Ga0393747_4284	phage shock protein A	2828882166	Acidiphilium cryptum ZJSH63
2828885613	Ga0393747_3449	phage-related protein	2828882166	Acidiphilium cryptum ZJSH63
2828884322	Ga0393747_2157	phenylpropionate dioxygenase-like ring-hydroxylating dioxygenase large terminal subunit	2828882166	Acidiphilium cryptum ZJSH63
2828886846	Ga0393747_4682	predicted hexulose-6-phosphate isomerase	2828882166	Acidiphilium cryptum ZJSH63
2828885130	Ga0393747_2965	predicted hotdog family 3-hydroxylacyl-ACP dehydratase	2828882166	Acidiphilium cryptum ZJSH63
2828886841	Ga0393747_4677	predicted lipopolysaccharide heptosyltransferase III	2828882166	Acidiphilium cryptum ZJSH63
2828886586	Ga0393747_4422	predicted lipoprotein with Yx(FWY)xxD motif	2828882166	Acidiphilium cryptum ZJSH63
2828885166	Ga0393747_3002	predicted site-specific integrase-resolvase	2828882166	Acidiphilium cryptum ZJSH63
2828885614	Ga0393747_3450	predicted XRE-type DNA-binding protein	2828882166	Acidiphilium cryptum ZJSH63
2828883135	Ga0393747_970	predicted XRE-type DNA-binding protein	2828882166	Acidiphilium cryptum ZJSH63
2828886739	Ga0393747_4575	proton translocating ATP synthase F1 alpha subunit	2828882166	Acidiphilium cryptum ZJSH63
2828885138	Ga0393747_2974	putative endonuclease	2828882166	Acidiphilium cryptum ZJSH63
2828886839	Ga0393747_4675	putative endonuclease	2828882166	Acidiphilium cryptum ZJSH63
2828886111	Ga0393747_3947	putative MFS transporter	2828882166	Acidiphilium cryptum ZJSH63
2828885165	Ga0393747_3001	putative transposase	2828882166	Acidiphilium cryptum ZJSH63
2828885538	Ga0393747_3374	ribosomal protein S18 acetylase RimI-like enzyme	2828882166	Acidiphilium cryptum ZJSH63
2828886743	Ga0393747_4579	sensor c-di-GMP phosphodiesterase-like protein	2828882166	Acidiphilium cryptum ZJSH63
2828884326	Ga0393747_2161	threonine 3-dehydrogenase	2828882166	Acidiphilium cryptum ZJSH63
2828886486	Ga0393747_4322	TnpA family transposase	2828882166	Acidiphilium cryptum ZJSH63
2828886780	Ga0393747_4616	type II secretory ATPase GspE/PulE/Tfp pilus assembly ATPase PilB-like protein	2828882166	Acidiphilium cryptum ZJSH63
2828886147	Ga0393747_3983	type IV secretory pathway VirB10-like protein	2828882166	Acidiphilium cryptum ZJSH63
2828885208	Ga0393747_3044	uncharacterized protein (DUF302 family)	2828882166	Acidiphilium cryptum ZJSH63
2828885889	Ga0393747_3725	uncharacterized protein with von Willebrand factor type A (vWA) domain	2828882166	Acidiphilium cryptum ZJSH63
2828886449	Ga0393747_4285	uncharacterized protein YbjQ (UPF0145 family)	2828882166	Acidiphilium cryptum ZJSH63
2828886446	Ga0393747_4282	uncharacterized protein YbjQ (UPF0145 family)	2828882166	Acidiphilium cryptum ZJSH63
2681881580	Ga0104712_13030	ISXO2-like transposase domain-containing protein	2681812815	Acidiphilium rubrum ATCC 35905
2681881896	Ga0104712_1471	ISXO2-like transposase domain-containing protein	2681812815	Acidiphilium rubrum ATCC 35905
2824048453	Ga0376161_3015	ABC-type nitrate/sulfonate/bicarbonate transport system substrate-binding protein	2824045439	Acidiphilium sp. Acc1
2824047536	Ga0376161_2098	AcrR family transcriptional regulator	2824045439	Acidiphilium sp. Acc1
2824049694	Ga0376161_4256	arsenite-transporting ATPase	2824045439	Acidiphilium sp. Acc1
2824047799	Ga0376161_2361	cyclohexyl-isocyanide hydratase	2824045439	Acidiphilium sp. Acc1
2824049629	Ga0376161_4191	DNA adenine methylase	2824045439	Acidiphilium sp. Acc1
2824049631	Ga0376161_4193	DNA-3-methyladenine glycosylase II	2824045439	Acidiphilium sp. Acc1
2824049578	Ga0376161_4140	glycerol uptake facilitator protein	2824045439	Acidiphilium sp. Acc1
2824049618	Ga0376161_4180	H+-transporting ATPase	2824045439	Acidiphilium sp. Acc1
2824049639	Ga0376161_4201	Holliday junction resolvase-like predicted endonuclease	2824045439	Acidiphilium sp. Acc1
2824049699	Ga0376161_4261	hypothetical protein	2824045439	Acidiphilium sp. Acc1
2824045571	Ga0376161_133	hypothetical protein	2824045439	Acidiphilium sp. Acc1
2824049459	Ga0376161_4021	hypothetical protein	2824045439	Acidiphilium sp. Acc1
2824047149	Ga0376161_1711	hypothetical protein	2824045439	Acidiphilium sp. Acc1
2824049698	Ga0376161_4260	hypothetical protein	2824045439	Acidiphilium sp. Acc1
2824047795	Ga0376161_2357	hypothetical protein	2824045439	Acidiphilium sp. Acc1
2824046077	Ga0376161_639	hypothetical protein	2824045439	Acidiphilium sp. Acc1
2824049630	Ga0376161_4192	hypothetical protein	2824045439	Acidiphilium sp. Acc1
2824048436	Ga0376161_2998	hypothetical protein	2824045439	Acidiphilium sp. Acc1
2824049684	Ga0376161_4246	hypothetical protein	2824045439	Acidiphilium sp. Acc1
2824048240	Ga0376161_2802	hypothetical protein	2824045439	Acidiphilium sp. Acc1
2824046788	Ga0376161_1350	hypothetical protein	2824045439	Acidiphilium sp. Acc1
2824048439	Ga0376161_3001	hypothetical protein	2824045439	Acidiphilium sp. Acc1
2824046070	Ga0376161_632	hypothetical protein	2824045439	Acidiphilium sp. Acc1
2824045597	Ga0376161_159	hypothetical protein	2824045439	Acidiphilium sp. Acc1
2824048407	Ga0376161_2969	hypothetical protein	2824045439	Acidiphilium sp. Acc1
2824049732	Ga0376161_4294	hypothetical protein	2824045439	Acidiphilium sp. Acc1
2824046795	Ga0376161_1357	hypothetical protein	2824045439	Acidiphilium sp. Acc1
2824049613	Ga0376161_4175	magnesium-transporting ATPase (P-type)	2824045439	Acidiphilium sp. Acc1
2824049697	Ga0376161_4259	NADPH-dependent 2,4-dienoyl-CoA reductase/sulfur reductase-like enzyme	2824045439	Acidiphilium sp. Acc1
2824048469	Ga0376161_3031	nucleotide-binding universal stress UspA family protein	2824045439	Acidiphilium sp. Acc1
2824046787	Ga0376161_1349	predicted nucleic acid-binding protein	2824045439	Acidiphilium sp. Acc1
2824045565	Ga0376161_127	type IV secretion system protein VirB2	2824045439	Acidiphilium sp. Acc1
2824047500	Ga0376161_2062	uncharacterized protein YbjT (DUF2867 family)	2824045439	Acidiphilium sp. Acc1
2824054652	Ga0376162_4910	16S rRNA C967 or C1407 C5-methylase (RsmB/RsmF family)	2824049744	Acidiphilium sp. Acc2
2824055022	Ga0376162_5280	2-oxoglutarate dehydrogenase complex dehydrogenase (E1) component-like enzyme	2824049744	Acidiphilium sp. Acc2
2824054559	Ga0376162_4817	23S rRNA G2069 N7-methylase RlmK/C1962 C5-methylase RlmI	2824049744	Acidiphilium sp. Acc2
2824054620	Ga0376162_4878	3-dehydroquinate dehydratase	2824049744	Acidiphilium sp. Acc2
2824055045	Ga0376162_5303	3-hydroxyacyl-[acyl-carrier-protein] dehydratase	2824049744	Acidiphilium sp. Acc2
2824054553	Ga0376162_4811	3-oxoacyl-[acyl-carrier-protein] synthase-3	2824049744	Acidiphilium sp. Acc2
2824054538	Ga0376162_4796	4-hydroxy-3-methylbut-2-en-1-yl diphosphate synthase IspG/GcpE	2824049744	Acidiphilium sp. Acc2
2824054751	Ga0376162_5009	4-hydroxy-3-methylbut-2-enyl diphosphate reductase IspH	2824049744	Acidiphilium sp. Acc2
2824054060	Ga0376162_4318	4-hydroxybutyrate dehydrogenase/sulfolactaldehyde 3-reductase	2824049744	Acidiphilium sp. Acc2
2824052413	Ga0376162_2670	8-oxo-dGTP pyrophosphatase MutT (NUDIX family)	2824049744	Acidiphilium sp. Acc2
2824054982	Ga0376162_5240	8-oxo-dGTP pyrophosphatase MutT (NUDIX family)	2824049744	Acidiphilium sp. Acc2
2824054870	Ga0376162_5128	ABC-type multidrug transport system ATPase subunit	2824049744	Acidiphilium sp. Acc2
2824053300	Ga0376162_3558	ABC-type polysaccharide/polyol phosphate export permease	2824049744	Acidiphilium sp. Acc2
2824054933	Ga0376162_5191	acetoacetate decarboxylase	2824049744	Acidiphilium sp. Acc2
2824054572	Ga0376162_4830	acid stress-induced BolA-like protein IbaG/YrbA	2824049744	Acidiphilium sp. Acc2
2824053732	Ga0376162_3990	AcrR family transcriptional regulator	2824049744	Acidiphilium sp. Acc2
2824053921	Ga0376162_4179	ACS family D-galactonate transporter-like MFS transporter	2824049744	Acidiphilium sp. Acc2
2824054723	Ga0376162_4981	acyl-CoA reductase-like NAD-dependent aldehyde dehydrogenase	2824049744	Acidiphilium sp. Acc2
2824054803	Ga0376162_5061	acyl-CoA reductase-like NAD-dependent aldehyde dehydrogenase	2824049744	Acidiphilium sp. Acc2
2824054631	Ga0376162_4889	ADP-L-glycero-D-manno-heptose-6-epimerase	2824049744	Acidiphilium sp. Acc2
2824054987	Ga0376162_5245	AhpD family alkylhydroperoxidase	2824049744	Acidiphilium sp. Acc2
2824053884	Ga0376162_4142	aldehyde dehydrogenase (NAD+)	2824049744	Acidiphilium sp. Acc2
2824054602	Ga0376162_4860	alkanesulfonate monooxygenase SsuD/methylene tetrahydromethanopterin reductase-like flavin-dependent oxidoreductase (luciferase family)	2824049744	Acidiphilium sp. Acc2
2824054676	Ga0376162_4934	alkylation response protein AidB-like acyl-CoA dehydrogenase	2824049744	Acidiphilium sp. Acc2
2824054649	Ga0376162_4907	allophanate hydrolase subunit 2	2824049744	Acidiphilium sp. Acc2
2824054579	Ga0376162_4837	amino acid transporter	2824049744	Acidiphilium sp. Acc2
2824054727	Ga0376162_4985	aminoacyl-tRNA hydrolase	2824049744	Acidiphilium sp. Acc2
2824055032	Ga0376162_5290	aminoglycoside/choline kinase family phosphotransferase	2824049744	Acidiphilium sp. Acc2
2824054946	Ga0376162_5204	ankyrin repeat protein	2824049744	Acidiphilium sp. Acc2
2824054998	Ga0376162_5256	ATP-dependent Clp protease ATP-binding subunit ClpA	2824049744	Acidiphilium sp. Acc2
2824054769	Ga0376162_5027	bacterioferritin	2824049744	Acidiphilium sp. Acc2
2824052407	Ga0376162_2664	bifunctional non-homologous end joining protein LigD	2824049744	Acidiphilium sp. Acc2
2824054633	Ga0376162_4891	biopolymer transport protein ExbB/TolQ	2824049744	Acidiphilium sp. Acc2
2824054634	Ga0376162_4892	biopolymer transport protein ExbD	2824049744	Acidiphilium sp. Acc2
2824054700	Ga0376162_4958	biopolymer transport protein ExbD	2824049744	Acidiphilium sp. Acc2
2824054513	Ga0376162_4771	biotin operon repressor BirA-like protein	2824049744	Acidiphilium sp. Acc2
2824054615	Ga0376162_4873	carbamoyl-phosphate synthase small subunit	2824049744	Acidiphilium sp. Acc2
2824054664	Ga0376162_4922	carboxypeptidase C (cathepsin A)	2824049744	Acidiphilium sp. Acc2
2824054439	Ga0376162_4697	carboxypeptidase C (cathepsin A)	2824049744	Acidiphilium sp. Acc2
2824054061	Ga0376162_4319	catechol 2,3-dioxygenase-like lactoylglutathione lyase family enzyme	2824049744	Acidiphilium sp. Acc2
2824054670	Ga0376162_4928	CBS domain containing-hemolysin-like protein	2824049744	Acidiphilium sp. Acc2
2824054564	Ga0376162_4822	cell division protein FtsZ	2824049744	Acidiphilium sp. Acc2
2824054254	Ga0376162_4512	cell wall-associated NlpC family hydrolase	2824049744	Acidiphilium sp. Acc2
2824054562	Ga0376162_4820	cellulose synthase/poly-beta-1,6-N-acetylglucosamine synthase-like glycosyltransferase	2824049744	Acidiphilium sp. Acc2
2824053262	Ga0376162_3520	chromate reductase	2824049744	Acidiphilium sp. Acc2
2824055012	Ga0376162_5270	chromosome partitioning protein	2824049744	Acidiphilium sp. Acc2
2824054748	Ga0376162_5006	class III poly(R)-hydroxyalkanoic acid synthase PhaC subunit	2824049744	Acidiphilium sp. Acc2
2824052794	Ga0376162_3051	CRISPR type IV-associated DEAD/DEAH-box helicase Csf4	2824049744	Acidiphilium sp. Acc2
2824052796	Ga0376162_3053	CRISPR type IV-associated protein Csf1	2824049744	Acidiphilium sp. Acc2
2824052797	Ga0376162_3054	CRISPR type IV-associated protein Csf2	2824049744	Acidiphilium sp. Acc2
2824052798	Ga0376162_3055	CRISPR type IV-associated protein Csf3	2824049744	Acidiphilium sp. Acc2
2824054527	Ga0376162_4785	CRISPR-associated endonuclease Cas1	2824049744	Acidiphilium sp. Acc2
2824054526	Ga0376162_4784	CRISPR-associated protein Cas2	2824049744	Acidiphilium sp. Acc2
2824049946	Ga0376162_203	crossover junction endodeoxyribonuclease RuvC	2824049744	Acidiphilium sp. Acc2
2824054445	Ga0376162_4703	Cu(I)/Ag(I) efflux system membrane protein CusA/SilA	2824049744	Acidiphilium sp. Acc2
2824054802	Ga0376162_5060	cytochrome bd-type quinol oxidase subunit 1	2824049744	Acidiphilium sp. Acc2
2824054894	Ga0376162_5152	cytochrome oxidase Cu insertion factor (SCO1/SenC/PrrC family)	2824049744	Acidiphilium sp. Acc2
2824055046	Ga0376162_5304	cytosine/uracil/thiamine/allantoin permease	2824049744	Acidiphilium sp. Acc2
2824054780	Ga0376162_5038	cytoskeletal protein CcmA (bactofilin family)	2824049744	Acidiphilium sp. Acc2
2824054571	Ga0376162_4829	D-arabinose 5-phosphate isomerase GutQ	2824049744	Acidiphilium sp. Acc2
2824052229	Ga0376162_2486	defect-in-organelle-trafficking protein DotB	2824049744	Acidiphilium sp. Acc2
2824054913	Ga0376162_5171	delta 1-pyrroline-5-carboxylate dehydrogenase	2824049744	Acidiphilium sp. Acc2
2824054589	Ga0376162_4847	dipeptidyl aminopeptidase/acylaminoacyl peptidase	2824049744	Acidiphilium sp. Acc2
2824052400	Ga0376162_2657	DNA (cytosine-5)-methyltransferase 1	2824049744	Acidiphilium sp. Acc2
2824052260	Ga0376162_2517	DNA helicase-2/ATP-dependent DNA helicase PcrA	2824049744	Acidiphilium sp. Acc2
2824054504	Ga0376162_4762	DNA mismatch repair protein MutL	2824049744	Acidiphilium sp. Acc2
2824052421	Ga0376162_2678	DNA modification methylase	2824049744	Acidiphilium sp. Acc2
2824054508	Ga0376162_4766	DNA polymerase	2824049744	Acidiphilium sp. Acc2
2824054912	Ga0376162_5170	DNA polymerase-4	2824049744	Acidiphilium sp. Acc2
2824054525	Ga0376162_4783	DNA replication protein DnaC	2824049744	Acidiphilium sp. Acc2
2824054735	Ga0376162_4993	DNA segregation ATPase FtsK/SpoIIIE-like protein	2824049744	Acidiphilium sp. Acc2
2824054765	Ga0376162_5023	DNA topoisomerase IA	2824049744	Acidiphilium sp. Acc2
2824053924	Ga0376162_4182	DNA-binding IclR family transcriptional regulator	2824049744	Acidiphilium sp. Acc2
2824054848	Ga0376162_5106	DNA-binding Lrp family transcriptional regulator	2824049744	Acidiphilium sp. Acc2
2824050268	Ga0376162_525	DNA-binding MarR family transcriptional regulator	2824049744	Acidiphilium sp. Acc2
2824054552	Ga0376162_4810	DNA-binding protein HU-beta	2824049744	Acidiphilium sp. Acc2
2824054565	Ga0376162_4823	DNA-binding transcriptional LysR family regulator	2824049744	Acidiphilium sp. Acc2
2824054970	Ga0376162_5228	DNA-directed RNA polymerase alpha subunit	2824049744	Acidiphilium sp. Acc2
2824054569	Ga0376162_4827	drug/metabolite transporter (DMT)-like permease	2824049744	Acidiphilium sp. Acc2
2824054896	Ga0376162_5154	dTDP-4-amino-4,6-dideoxygalactose transaminase	2824049744	Acidiphilium sp. Acc2
2824054532	Ga0376162_4790	electron transfer flavoprotein beta subunit	2824049744	Acidiphilium sp. Acc2
2824054455	Ga0376162_4713	elongation factor Tu	2824049744	Acidiphilium sp. Acc2
2824054984	Ga0376162_5242	exonuclease III	2824049744	Acidiphilium sp. Acc2
2824054908	Ga0376162_5166	F-type H+-transporting ATPase subunit c	2824049744	Acidiphilium sp. Acc2
2824054956	Ga0376162_5214	F0F1-type ATP synthase beta subunit	2824049744	Acidiphilium sp. Acc2
2824054909	Ga0376162_5167	F0F1-type ATP synthase membrane subunit a	2824049744	Acidiphilium sp. Acc2
2824054907	Ga0376162_5165	F0F1-type ATP synthase membrane subunit b/b'	2824049744	Acidiphilium sp. Acc2
2824054759	Ga0376162_5017	Fe-S oxidoreductase	2824049744	Acidiphilium sp. Acc2
2824054074	Ga0376162_4332	Fe-S-cluster containining protein	2824049744	Acidiphilium sp. Acc2
2824055030	Ga0376162_5288	FKBP-type peptidyl-prolyl cis-trans isomerase	2824049744	Acidiphilium sp. Acc2
2824052431	Ga0376162_2688	flagella basal body P-ring formation protein FlgA	2824049744	Acidiphilium sp. Acc2
2824052444	Ga0376162_2701	flagellar hook-basal body complex protein FliE	2824049744	Acidiphilium sp. Acc2
2824054866	Ga0376162_5124	flagellar motor component MotA	2824049744	Acidiphilium sp. Acc2
2824054673	Ga0376162_4931	flagellar motor protein MotB	2824049744	Acidiphilium sp. Acc2
2824054587	Ga0376162_4845	Flp pilus assembly CpaF family ATPase	2824049744	Acidiphilium sp. Acc2
2824054541	Ga0376162_4799	formate hydrogenlyase subunit 3/multisubunit Na+/H+ antiporter MnhD subunit	2824049744	Acidiphilium sp. Acc2
2824054895	Ga0376162_5153	fructose-1-phosphate kinase PfkB-like protein	2824049744	Acidiphilium sp. Acc2
2824055018	Ga0376162_5276	fructoselysine-6-P-deglycase FrlB-like protein	2824049744	Acidiphilium sp. Acc2
2824054616	Ga0376162_4874	GAF domain-containing protein	2824049744	Acidiphilium sp. Acc2
2824054950	Ga0376162_5208	glucose-inhibited division protein A	2824049744	Acidiphilium sp. Acc2
2824054931	Ga0376162_5189	glutamyl/glutaminyl-tRNA synthetase	2824049744	Acidiphilium sp. Acc2
2824054899	Ga0376162_5157	glutaredoxin 2	2824049744	Acidiphilium sp. Acc2
2824054798	Ga0376162_5056	glutathione peroxidase	2824049744	Acidiphilium sp. Acc2
2824053988	Ga0376162_4246	glycerol uptake facilitator protein	2824049744	Acidiphilium sp. Acc2
2824054783	Ga0376162_5041	glycerol-3-phosphate dehydrogenase	2824049744	Acidiphilium sp. Acc2
2824054747	Ga0376162_5005	glycine cleavage system transcriptional repressor	2824049744	Acidiphilium sp. Acc2
2824054677	Ga0376162_4935	glycosyltransferase involved in cell wall biosynthesis	2824049744	Acidiphilium sp. Acc2
2824053970	Ga0376162_4228	glycosyltransferase involved in cell wall biosynthesis	2824049744	Acidiphilium sp. Acc2
2824053972	Ga0376162_4230	glycosyltransferase involved in cell wall biosynthesis	2824049744	Acidiphilium sp. Acc2
2824054837	Ga0376162_5095	glyoxylase I family protein	2824049744	Acidiphilium sp. Acc2
2824054827	Ga0376162_5085	GTP-binding protein Era	2824049744	Acidiphilium sp. Acc2
2824054475	Ga0376162_4733	H+/Cl- antiporter ClcA	2824049744	Acidiphilium sp. Acc2
2824054521	Ga0376162_4779	HEAT repeat protein	2824049744	Acidiphilium sp. Acc2
2824054506	Ga0376162_4764	heme/copper-type cytochrome/quinol oxidase subunit 1	2824049744	Acidiphilium sp. Acc2
2824054505	Ga0376162_4763	heme/copper-type cytochrome/quinol oxidase subunit 2	2824049744	Acidiphilium sp. Acc2
2824054400	Ga0376162_4658	hydrogenase expression/formation protein HypD	2824049744	Acidiphilium sp. Acc2
2824054399	Ga0376162_4657	hydrogenase expression/formation protein HypE	2824049744	Acidiphilium sp. Acc2
2824054581	Ga0376162_4839	hydrogenase maturation factor HypF (carbamoyltransferase family)	2824049744	Acidiphilium sp. Acc2
2824054500	Ga0376162_4758	hydrogenase maturation protease	2824049744	Acidiphilium sp. Acc2
2824052744	Ga0376162_3001	hypothetical protein	2824049744	Acidiphilium sp. Acc2
2824055001	Ga0376162_5259	hypothetical protein	2824049744	Acidiphilium sp. Acc2
2824054641	Ga0376162_4899	hypothetical protein	2824049744	Acidiphilium sp. Acc2
2824055021	Ga0376162_5279	hypothetical protein	2824049744	Acidiphilium sp. Acc2
2824054705	Ga0376162_4963	hypothetical protein	2824049744	Acidiphilium sp. Acc2
2824053103	Ga0376162_3361	hypothetical protein	2824049744	Acidiphilium sp. Acc2
2824054604	Ga0376162_4862	hypothetical protein	2824049744	Acidiphilium sp. Acc2
2824052749	Ga0376162_3006	hypothetical protein	2824049744	Acidiphilium sp. Acc2
2824054462	Ga0376162_4720	hypothetical protein	2824049744	Acidiphilium sp. Acc2
2824052771	Ga0376162_3028	hypothetical protein	2824049744	Acidiphilium sp. Acc2
2824052277	Ga0376162_2534	hypothetical protein	2824049744	Acidiphilium sp. Acc2
2824052647	Ga0376162_2904	hypothetical protein	2824049744	Acidiphilium sp. Acc2
2824052663	Ga0376162_2920	hypothetical protein	2824049744	Acidiphilium sp. Acc2
2824054959	Ga0376162_5217	hypothetical protein	2824049744	Acidiphilium sp. Acc2
2824054613	Ga0376162_4871	hypothetical protein	2824049744	Acidiphilium sp. Acc2
2824054510	Ga0376162_4768	hypothetical protein	2824049744	Acidiphilium sp. Acc2
2824052447	Ga0376162_2704	hypothetical protein	2824049744	Acidiphilium sp. Acc2
2824054192	Ga0376162_4450	hypothetical protein	2824049744	Acidiphilium sp. Acc2
2824054721	Ga0376162_4979	hypothetical protein	2824049744	Acidiphilium sp. Acc2
2824054473	Ga0376162_4731	hypothetical protein	2824049744	Acidiphilium sp. Acc2
2824054276	Ga0376162_4534	hypothetical protein	2824049744	Acidiphilium sp. Acc2
2824054515	Ga0376162_4773	hypothetical protein	2824049744	Acidiphilium sp. Acc2
2824054537	Ga0376162_4795	hypothetical protein	2824049744	Acidiphilium sp. Acc2
2824052398	Ga0376162_2655	hypothetical protein	2824049744	Acidiphilium sp. Acc2
2824054415	Ga0376162_4673	hypothetical protein	2824049744	Acidiphilium sp. Acc2
2824054745	Ga0376162_5003	hypothetical protein	2824049744	Acidiphilium sp. Acc2
2824055019	Ga0376162_5277	hypothetical protein	2824049744	Acidiphilium sp. Acc2
2824054904	Ga0376162_5162	hypothetical protein	2824049744	Acidiphilium sp. Acc2
2824054654	Ga0376162_4912	hypothetical protein	2824049744	Acidiphilium sp. Acc2
2824052815	Ga0376162_3073	hypothetical protein	2824049744	Acidiphilium sp. Acc2
2824053121	Ga0376162_3379	hypothetical protein	2824049744	Acidiphilium sp. Acc2
2824054469	Ga0376162_4727	hypothetical protein	2824049744	Acidiphilium sp. Acc2
2824052250	Ga0376162_2507	hypothetical protein	2824049744	Acidiphilium sp. Acc2
2824054637	Ga0376162_4895	hypothetical protein	2824049744	Acidiphilium sp. Acc2
2824052628	Ga0376162_2885	hypothetical protein	2824049744	Acidiphilium sp. Acc2
2824054719	Ga0376162_4977	hypothetical protein	2824049744	Acidiphilium sp. Acc2
2824054741	Ga0376162_4999	hypothetical protein	2824049744	Acidiphilium sp. Acc2
2824055034	Ga0376162_5292	hypothetical protein	2824049744	Acidiphilium sp. Acc2
2824054865	Ga0376162_5123	hypothetical protein	2824049744	Acidiphilium sp. Acc2
2824054297	Ga0376162_4555	hypothetical protein	2824049744	Acidiphilium sp. Acc2
2824054875	Ga0376162_5133	hypothetical protein	2824049744	Acidiphilium sp. Acc2
2824052658	Ga0376162_2915	hypothetical protein	2824049744	Acidiphilium sp. Acc2
2824054786	Ga0376162_5044	hypothetical protein	2824049744	Acidiphilium sp. Acc2
2824055039	Ga0376162_5297	hypothetical protein	2824049744	Acidiphilium sp. Acc2
2824052245	Ga0376162_2502	hypothetical protein	2824049744	Acidiphilium sp. Acc2
2824054764	Ga0376162_5022	hypothetical protein	2824049744	Acidiphilium sp. Acc2
2824054597	Ga0376162_4855	hypothetical protein	2824049744	Acidiphilium sp. Acc2
2824052629	Ga0376162_2886	hypothetical protein	2824049744	Acidiphilium sp. Acc2
2824054701	Ga0376162_4959	hypothetical protein	2824049744	Acidiphilium sp. Acc2
2824054682	Ga0376162_4940	hypothetical protein	2824049744	Acidiphilium sp. Acc2
2824052776	Ga0376162_3033	hypothetical protein	2824049744	Acidiphilium sp. Acc2
2824054642	Ga0376162_4900	hypothetical protein	2824049744	Acidiphilium sp. Acc2
2824054686	Ga0376162_4944	hypothetical protein	2824049744	Acidiphilium sp. Acc2
2824052591	Ga0376162_2848	hypothetical protein	2824049744	Acidiphilium sp. Acc2
2824053403	Ga0376162_3661	hypothetical protein	2824049744	Acidiphilium sp. Acc2
2824054159	Ga0376162_4417	hypothetical protein	2824049744	Acidiphilium sp. Acc2
2824054387	Ga0376162_4645	hypothetical protein	2824049744	Acidiphilium sp. Acc2
2824054578	Ga0376162_4836	hypothetical protein	2824049744	Acidiphilium sp. Acc2
2824054150	Ga0376162_4408	hypothetical protein	2824049744	Acidiphilium sp. Acc2
2824054458	Ga0376162_4716	hypothetical protein	2824049744	Acidiphilium sp. Acc2
2824054674	Ga0376162_4932	hypothetical protein	2824049744	Acidiphilium sp. Acc2
2824052814	Ga0376162_3072	hypothetical protein	2824049744	Acidiphilium sp. Acc2
2824054408	Ga0376162_4666	hypothetical protein	2824049744	Acidiphilium sp. Acc2
2824054052	Ga0376162_4310	hypothetical protein	2824049744	Acidiphilium sp. Acc2
2824052626	Ga0376162_2883	hypothetical protein	2824049744	Acidiphilium sp. Acc2
2824054605	Ga0376162_4863	hypothetical protein	2824049744	Acidiphilium sp. Acc2
2824054808	Ga0376162_5066	hypothetical protein	2824049744	Acidiphilium sp. Acc2
2824054195	Ga0376162_4453	hypothetical protein	2824049744	Acidiphilium sp. Acc2
2824054431	Ga0376162_4689	hypothetical protein	2824049744	Acidiphilium sp. Acc2
2824054665	Ga0376162_4923	hypothetical protein	2824049744	Acidiphilium sp. Acc2
2824052395	Ga0376162_2652	hypothetical protein	2824049744	Acidiphilium sp. Acc2
2824052642	Ga0376162_2899	hypothetical protein	2824049744	Acidiphilium sp. Acc2
2824054386	Ga0376162_4644	hypothetical protein	2824049744	Acidiphilium sp. Acc2
2824052592	Ga0376162_2849	hypothetical protein	2824049744	Acidiphilium sp. Acc2
2824054717	Ga0376162_4975	hypothetical protein	2824049744	Acidiphilium sp. Acc2
2824054835	Ga0376162_5093	hypothetical protein	2824049744	Acidiphilium sp. Acc2
2824052696	Ga0376162_2953	hypothetical protein	2824049744	Acidiphilium sp. Acc2
2824052640	Ga0376162_2897	hypothetical protein	2824049744	Acidiphilium sp. Acc2
2824052418	Ga0376162_2675	hypothetical protein	2824049744	Acidiphilium sp. Acc2
2824054874	Ga0376162_5132	hypothetical protein	2824049744	Acidiphilium sp. Acc2
2824052624	Ga0376162_2881	hypothetical protein	2824049744	Acidiphilium sp. Acc2
2824054594	Ga0376162_4852	hypothetical protein	2824049744	Acidiphilium sp. Acc2
2824054031	Ga0376162_4289	hypothetical protein	2824049744	Acidiphilium sp. Acc2
2824052828	Ga0376162_3086	hypothetical protein	2824049744	Acidiphilium sp. Acc2
2824054960	Ga0376162_5218	hypothetical protein	2824049744	Acidiphilium sp. Acc2
2824054474	Ga0376162_4732	hypothetical protein	2824049744	Acidiphilium sp. Acc2
2824054618	Ga0376162_4876	hypothetical protein	2824049744	Acidiphilium sp. Acc2
2824052649	Ga0376162_2906	hypothetical protein	2824049744	Acidiphilium sp. Acc2
2824054934	Ga0376162_5192	hypothetical protein	2824049744	Acidiphilium sp. Acc2
2824054629	Ga0376162_4887	hypothetical protein	2824049744	Acidiphilium sp. Acc2
2824053281	Ga0376162_3539	hypothetical protein	2824049744	Acidiphilium sp. Acc2
2824054776	Ga0376162_5034	hypothetical protein	2824049744	Acidiphilium sp. Acc2
2824054731	Ga0376162_4989	hypothetical protein	2824049744	Acidiphilium sp. Acc2
2824052403	Ga0376162_2660	hypothetical protein	2824049744	Acidiphilium sp. Acc2
2824054818	Ga0376162_5076	hypothetical protein	2824049744	Acidiphilium sp. Acc2
2824055026	Ga0376162_5284	hypothetical protein	2824049744	Acidiphilium sp. Acc2
2824054601	Ga0376162_4859	hypothetical protein	2824049744	Acidiphilium sp. Acc2
2824054646	Ga0376162_4904	hypothetical protein	2824049744	Acidiphilium sp. Acc2
2824052787	Ga0376162_3044	hypothetical protein	2824049744	Acidiphilium sp. Acc2
2824054549	Ga0376162_4807	hypothetical protein	2824049744	Acidiphilium sp. Acc2
2824052257	Ga0376162_2514	hypothetical protein	2824049744	Acidiphilium sp. Acc2
2824054575	Ga0376162_4833	hypothetical protein	2824049744	Acidiphilium sp. Acc2
2824052761	Ga0376162_3018	hypothetical protein	2824049744	Acidiphilium sp. Acc2
2824054628	Ga0376162_4886	hypothetical protein	2824049744	Acidiphilium sp. Acc2
2824054417	Ga0376162_4675	hypothetical protein	2824049744	Acidiphilium sp. Acc2
2824054503	Ga0376162_4761	hypothetical protein	2824049744	Acidiphilium sp. Acc2
2824053298	Ga0376162_3556	hypothetical protein	2824049744	Acidiphilium sp. Acc2
2824054988	Ga0376162_5246	hypothetical protein	2824049744	Acidiphilium sp. Acc2
2824054470	Ga0376162_4728	hypothetical protein	2824049744	Acidiphilium sp. Acc2
2824055023	Ga0376162_5281	hypothetical protein	2824049744	Acidiphilium sp. Acc2
2824054403	Ga0376162_4661	hypothetical protein	2824049744	Acidiphilium sp. Acc2
2824054668	Ga0376162_4926	hypothetical protein	2824049744	Acidiphilium sp. Acc2
2824054720	Ga0376162_4978	hypothetical protein	2824049744	Acidiphilium sp. Acc2
2824054103	Ga0376162_4361	hypothetical protein	2824049744	Acidiphilium sp. Acc2
2824052607	Ga0376162_2864	hypothetical protein	2824049744	Acidiphilium sp. Acc2
2824054856	Ga0376162_5114	hypothetical protein	2824049744	Acidiphilium sp. Acc2
2824054781	Ga0376162_5039	iron-sulfur cluster assembly accessory protein	2824049744	Acidiphilium sp. Acc2
2824054737	Ga0376162_4995	iron-sulfur cluster assembly accessory protein	2824049744	Acidiphilium sp. Acc2
2824054437	Ga0376162_4695	IS30 family transposase	2824049744	Acidiphilium sp. Acc2
2824054424	Ga0376162_4682	IS30 family transposase	2824049744	Acidiphilium sp. Acc2
2824054440	Ga0376162_4698	IS5 family transposase	2824049744	Acidiphilium sp. Acc2
2824054367	Ga0376162_4625	IS5 family transposase	2824049744	Acidiphilium sp. Acc2
2824053101	Ga0376162_3359	IS605 OrfB family transposase	2824049744	Acidiphilium sp. Acc2
2824054034	Ga0376162_4292	IS605 OrfB family transposase	2824049744	Acidiphilium sp. Acc2
2824055035	Ga0376162_5293	K+-sensing histidine kinase KdpD	2824049744	Acidiphilium sp. Acc2
2824054718	Ga0376162_4976	K+-transporting ATPase c subunit	2824049744	Acidiphilium sp. Acc2
2824054650	Ga0376162_4908	KipI family sensor histidine kinase inhibitor	2824049744	Acidiphilium sp. Acc2
2824053803	Ga0376162_4061	LacI family transcriptional regulator	2824049744	Acidiphilium sp. Acc2
2824054630	Ga0376162_4888	large subunit ribosomal protein L19	2824049744	Acidiphilium sp. Acc2
2824054784	Ga0376162_5042	large subunit ribosomal protein L28	2824049744	Acidiphilium sp. Acc2
2824054393	Ga0376162_4651	lysyl-tRNA synthetase	2824049744	Acidiphilium sp. Acc2
2824054898	Ga0376162_5156	methyl-accepting chemotaxis protein	2824049744	Acidiphilium sp. Acc2
2824054952	Ga0376162_5210	MFS family permease	2824049744	Acidiphilium sp. Acc2
2824053259	Ga0376162_3517	MFS family permease	2824049744	Acidiphilium sp. Acc2
2824054062	Ga0376162_4320	MFS family permease	2824049744	Acidiphilium sp. Acc2
2824054667	Ga0376162_4925	microcompartment protein CcmL/EutN	2824049744	Acidiphilium sp. Acc2
2824054465	Ga0376162_4723	multidrug efflux pump subunit AcrB	2824049744	Acidiphilium sp. Acc2
2824054949	Ga0376162_5207	multidrug efflux pump subunit AcrB	2824049744	Acidiphilium sp. Acc2
2824054966	Ga0376162_5224	multidrug resistance efflux pump	2824049744	Acidiphilium sp. Acc2
2824055016	Ga0376162_5274	multidrug resistance efflux pump	2824049744	Acidiphilium sp. Acc2
2824054662	Ga0376162_4920	N-acetyl-gamma-glutamylphosphate reductase	2824049744	Acidiphilium sp. Acc2
2824054413	Ga0376162_4671	N6-L-threonylcarbamoyladenine synthase	2824049744	Acidiphilium sp. Acc2
2824054917	Ga0376162_5175	Na+/H+ antiporter NhaA	2824049744	Acidiphilium sp. Acc2
2824054822	Ga0376162_5080	Na+/H+ antiporter NhaD/arsenite permease-like protein	2824049744	Acidiphilium sp. Acc2
2824054502	Ga0376162_4760	NAD/NADP transhydrogenase beta subunit	2824049744	Acidiphilium sp. Acc2
2824054485	Ga0376162_4743	NADH dehydrogenase FAD-containing subunit	2824049744	Acidiphilium sp. Acc2
2824054603	Ga0376162_4861	NADH dehydrogenase/NADH:ubiquinone oxidoreductase subunit G	2824049744	Acidiphilium sp. Acc2
2824054995	Ga0376162_5253	NADH:ubiquinone oxidoreductase subunit 5 (subunit L)/multisubunit Na+/H+ antiporter MnhA subunit	2824049744	Acidiphilium sp. Acc2
2824054974	Ga0376162_5232	NADH:ubiquinone oxidoreductase subunit F (NADH-binding)	2824049744	Acidiphilium sp. Acc2
2824054862	Ga0376162_5120	Ni,Fe-hydrogenase I large subunit	2824049744	Acidiphilium sp. Acc2
2824054511	Ga0376162_4769	nicotinate (nicotinamide) nucleotide adenylyltransferase	2824049744	Acidiphilium sp. Acc2
2824054918	Ga0376162_5176	nicotinate-nucleotide pyrophosphorylase	2824049744	Acidiphilium sp. Acc2
2824054621	Ga0376162_4879	nitroreductase	2824049744	Acidiphilium sp. Acc2
2824054544	Ga0376162_4802	nucleoside-diphosphate-sugar epimerase	2824049744	Acidiphilium sp. Acc2
2824054903	Ga0376162_5161	nucleotide-binding universal stress UspA family protein	2824049744	Acidiphilium sp. Acc2
2824054821	Ga0376162_5079	nucleotidyltransferase/DNA polymerase involved in DNA repair	2824049744	Acidiphilium sp. Acc2
2824054852	Ga0376162_5110	nucleotidyltransferase/DNA polymerase involved in DNA repair	2824049744	Acidiphilium sp. Acc2
2824054812	Ga0376162_5070	Obg family GTPase CgtA	2824049744	Acidiphilium sp. Acc2
2824054699	Ga0376162_4957	opacity protein-like surface antigen	2824049744	Acidiphilium sp. Acc2
2824054690	Ga0376162_4948	organic hydroperoxide reductase OsmC/OhrA	2824049744	Acidiphilium sp. Acc2
2824054941	Ga0376162_5199	outer membrane cobalamin receptor	2824049744	Acidiphilium sp. Acc2
2824052748	Ga0376162_3005	outer membrane lipoprotein SlyB	2824049744	Acidiphilium sp. Acc2
2824054683	Ga0376162_4941	outer membrane protein	2824049744	Acidiphilium sp. Acc2
2824054990	Ga0376162_5248	P-type E1-E2 ATPase	2824049744	Acidiphilium sp. Acc2
2824054708	Ga0376162_4966	P-type E1-E2 ATPase	2824049744	Acidiphilium sp. Acc2
2824054640	Ga0376162_4898	P-type E1-E2 ATPase	2824049744	Acidiphilium sp. Acc2
2824054516	Ga0376162_4774	parvulin-like peptidyl-prolyl isomerase	2824049744	Acidiphilium sp. Acc2
2824054992	Ga0376162_5250	PAS domain S-box-containing protein	2824049744	Acidiphilium sp. Acc2
2824053188	Ga0376162_3446	peptide/nickel transport system substrate-binding protein	2824049744	Acidiphilium sp. Acc2
2824054861	Ga0376162_5119	peroxiredoxin	2824049744	Acidiphilium sp. Acc2
2824054806	Ga0376162_5064	phosphoheptose isomerase	2824049744	Acidiphilium sp. Acc2
2824054493	Ga0376162_4751	phospholipid transport system substrate-binding protein	2824049744	Acidiphilium sp. Acc2
2824055029	Ga0376162_5287	phosphoserine aminotransferase	2824049744	Acidiphilium sp. Acc2
2824054522	Ga0376162_4780	PII-like signaling protein	2824049744	Acidiphilium sp. Acc2
2824054566	Ga0376162_4824	pimeloyl-ACP methyl ester carboxylesterase	2824049744	Acidiphilium sp. Acc2
2824054512	Ga0376162_4770	plasmid stabilization system protein ParE	2824049744	Acidiphilium sp. Acc2
2824054706	Ga0376162_4964	predicted double-glycine peptidase	2824049744	Acidiphilium sp. Acc2
2824054689	Ga0376162_4947	predicted exporter	2824049744	Acidiphilium sp. Acc2
2824054766	Ga0376162_5024	predicted exporter	2824049744	Acidiphilium sp. Acc2
2824054609	Ga0376162_4867	predicted helicase	2824049744	Acidiphilium sp. Acc2
2824054767	Ga0376162_5025	predicted hotdog family 3-hydroxylacyl-ACP dehydratase	2824049744	Acidiphilium sp. Acc2
2824054050	Ga0376162_4308	predicted lipoprotein with Yx(FWY)xxD motif	2824049744	Acidiphilium sp. Acc2
2824054828	Ga0376162_5086	predicted membrane GTPase involved in stress response	2824049744	Acidiphilium sp. Acc2
2824055005	Ga0376162_5263	predicted nucleic-acid-binding protein	2824049744	Acidiphilium sp. Acc2
2824054840	Ga0376162_5098	predicted permease	2824049744	Acidiphilium sp. Acc2
2824052235	Ga0376162_2492	predicted site-specific integrase-resolvase	2824049744	Acidiphilium sp. Acc2
2824054496	Ga0376162_4754	predicted Zn-dependent protease	2824049744	Acidiphilium sp. Acc2
2824054509	Ga0376162_4767	predicted Zn-dependent protease	2824049744	Acidiphilium sp. Acc2
2824054760	Ga0376162_5018	protein-L-isoaspartate(D-aspartate) O-methyltransferase	2824049744	Acidiphilium sp. Acc2
2824054983	Ga0376162_5241	protoheme ferro-lyase	2824049744	Acidiphilium sp. Acc2
2824054588	Ga0376162_4846	protoheme IX farnesyltransferase	2824049744	Acidiphilium sp. Acc2
2824054479	Ga0376162_4737	proton-translocating NADH-quinone oxidoreductase chain M	2824049744	Acidiphilium sp. Acc2
2824054768	Ga0376162_5026	pterin-4a-carbinolamine dehydratase	2824049744	Acidiphilium sp. Acc2
2824053813	Ga0376162_4071	putative MFS transporter	2824049744	Acidiphilium sp. Acc2
2824052236	Ga0376162_2493	putative transposase	2824049744	Acidiphilium sp. Acc2
2824054873	Ga0376162_5131	quinol-cytochrome oxidoreductase complex cytochrome b subunit	2824049744	Acidiphilium sp. Acc2
2824054985	Ga0376162_5243	RecA-family ATPase	2824049744	Acidiphilium sp. Acc2
2824054447	Ga0376162_4705	recombinational DNA repair protein (RecF pathway)	2824049744	Acidiphilium sp. Acc2
2824054592	Ga0376162_4850	ribose-phosphate pyrophosphokinase	2824049744	Acidiphilium sp. Acc2
2824054471	Ga0376162_4729	ribosomal protein S18 acetylase RimI-like enzyme	2824049744	Acidiphilium sp. Acc2
2824054971	Ga0376162_5229	ribosomal protein S4	2824049744	Acidiphilium sp. Acc2
2824054736	Ga0376162_4994	ribosomal protein S6	2824049744	Acidiphilium sp. Acc2
2824054726	Ga0376162_4984	ribosome-binding ATPase YchF (GTP1/OBG family)	2824049744	Acidiphilium sp. Acc2
2824054582	Ga0376162_4840	RNA polymerase sigma factor (sigma-70 family)	2824049744	Acidiphilium sp. Acc2
2824055033	Ga0376162_5291	RNA-binding protein	2824049744	Acidiphilium sp. Acc2
2824054770	Ga0376162_5028	S-adenosylmethionine synthetase	2824049744	Acidiphilium sp. Acc2
2824053971	Ga0376162_4229	SAM-dependent methyltransferase	2824049744	Acidiphilium sp. Acc2
2824054714	Ga0376162_4972	segregation and condensation protein B	2824049744	Acidiphilium sp. Acc2
2824054750	Ga0376162_5008	signal peptidase II	2824049744	Acidiphilium sp. Acc2
2824054635	Ga0376162_4893	signal transduction histidine kinase	2824049744	Acidiphilium sp. Acc2
2824054775	Ga0376162_5033	single-stranded DNA-binding protein	2824049744	Acidiphilium sp. Acc2
2824055037	Ga0376162_5295	site-specific DNA-adenine methylase	2824049744	Acidiphilium sp. Acc2
2824052423	Ga0376162_2680	site-specific DNA-methyltransferase (cytosine-N4-specific)	2824049744	Acidiphilium sp. Acc2
2824054804	Ga0376162_5062	small-conductance mechanosensitive channel	2824049744	Acidiphilium sp. Acc2
2824055009	Ga0376162_5267	spermidine/putrescine-binding protein	2824049744	Acidiphilium sp. Acc2
2824054671	Ga0376162_4929	starvation-inducible outer membrane lipoprotein	2824049744	Acidiphilium sp. Acc2
2824053627	Ga0376162_3885	superfamily II DNA or RNA helicase	2824049744	Acidiphilium sp. Acc2
2824054529	Ga0376162_4787	superfamily II DNA/RNA helicase	2824049744	Acidiphilium sp. Acc2
2824054660	Ga0376162_4918	superfamily II DNA/RNA helicase	2824049744	Acidiphilium sp. Acc2
2824054438	Ga0376162_4696	tetratricopeptide (TPR) repeat protein	2824049744	Acidiphilium sp. Acc2
2824054627	Ga0376162_4885	tetratricopeptide (TPR) repeat protein	2824049744	Acidiphilium sp. Acc2
2824055031	Ga0376162_5289	thiamine monophosphate synthase	2824049744	Acidiphilium sp. Acc2
2824054531	Ga0376162_4789	thioredoxin 1	2824049744	Acidiphilium sp. Acc2
2824054857	Ga0376162_5115	threonyl-tRNA synthetase	2824049744	Acidiphilium sp. Acc2
2824054599	Ga0376162_4857	tol-pal system protein YbgF	2824049744	Acidiphilium sp. Acc2
2824054879	Ga0376162_5137	TonB-dependent receptor	2824049744	Acidiphilium sp. Acc2
2824054520	Ga0376162_4778	TPR repeat protein	2824049744	Acidiphilium sp. Acc2
2824054814	Ga0376162_5072	transcription termination factor Rho	2824049744	Acidiphilium sp. Acc2
2824054659	Ga0376162_4917	translation elongation factor TU	2824049744	Acidiphilium sp. Acc2
2824054997	Ga0376162_5255	translation initiation factor IF-1	2824049744	Acidiphilium sp. Acc2
2824054384	Ga0376162_4642	transposase	2824049744	Acidiphilium sp. Acc2
2824054355	Ga0376162_4613	transposase	2824049744	Acidiphilium sp. Acc2
2824054555	Ga0376162_4813	transposase	2824049744	Acidiphilium sp. Acc2
2824054346	Ga0376162_4604	transposase	2824049744	Acidiphilium sp. Acc2
2824052764	Ga0376162_3021	transposase	2824049744	Acidiphilium sp. Acc2
2824054383	Ga0376162_4641	transposase InsO family protein	2824049744	Acidiphilium sp. Acc2
2824054712	Ga0376162_4970	transposase InsO family protein	2824049744	Acidiphilium sp. Acc2
2824054430	Ga0376162_4688	transposase-like protein	2824049744	Acidiphilium sp. Acc2
2824054481	Ga0376162_4739	transposase-like protein	2824049744	Acidiphilium sp. Acc2
2824054675	Ga0376162_4933	transposase-like protein	2824049744	Acidiphilium sp. Acc2
2824054839	Ga0376162_5097	TRC40/GET3/ArsA family transport-energizing ATPase	2824049744	Acidiphilium sp. Acc2
2824054464	Ga0376162_4722	trehalose-6-phosphate synthase	2824049744	Acidiphilium sp. Acc2
2824054612	Ga0376162_4870	tRNA A37 methylthiotransferase MiaB	2824049744	Acidiphilium sp. Acc2
2824054991	Ga0376162_5249	tryptophan 2,3-dioxygenase	2824049744	Acidiphilium sp. Acc2
2824055044	Ga0376162_5302	type I site-specific restriction endonuclease	2824049744	Acidiphilium sp. Acc2
2824052253	Ga0376162_2510	type II secretory ATPase GspE/PulE/Tfp pilus assembly ATPase PilB-like protein	2824049744	Acidiphilium sp. Acc2
2824054658	Ga0376162_4916	type II secretory ATPase GspE/PulE/Tfp pilus assembly ATPase PilB-like protein	2824049744	Acidiphilium sp. Acc2
2824054749	Ga0376162_5007	type II secretory ATPase GspE/PulE/Tfp pilus assembly ATPase PilB-like protein	2824049744	Acidiphilium sp. Acc2
2824054542	Ga0376162_4800	type IV pilus assembly protein PilF	2824049744	Acidiphilium sp. Acc2
2824055028	Ga0376162_5286	type VI protein secretion system component VasF	2824049744	Acidiphilium sp. Acc2
2824054953	Ga0376162_5211	uncharacterized lipoprotein YmbA	2824049744	Acidiphilium sp. Acc2
2824054666	Ga0376162_4924	uncharacterized membrane protein YjjB (DUF3815 family)	2824049744	Acidiphilium sp. Acc2
2824054472	Ga0376162_4730	uncharacterized membrane protein YtjA (UPF0391 family)	2824049744	Acidiphilium sp. Acc2
2824054920	Ga0376162_5178	uncharacterized protein (DUF2062 family)	2824049744	Acidiphilium sp. Acc2
2824054684	Ga0376162_4942	uncharacterized protein HemX	2824049744	Acidiphilium sp. Acc2
2824054574	Ga0376162_4832	uncharacterized protein YbaA (DUF1428 family)	2824049744	Acidiphilium sp. Acc2
2824054647	Ga0376162_4905	uncharacterized protein YecA (UPF0149 family)	2824049744	Acidiphilium sp. Acc2
2824054482	Ga0376162_4740	uncharacterized protein YqiB (DUF1249 family)	2824049744	Acidiphilium sp. Acc2
2824054774	Ga0376162_5032	uncharacterized Zn finger protein	2824049744	Acidiphilium sp. Acc2
2824054994	Ga0376162_5252	valyl-tRNA synthetase	2824049744	Acidiphilium sp. Acc2
2735856057	Ga0192214_11424	hypothetical protein	2734482270	Acidiphilium sp. bin8_M5
2574116864	ACIDI_69c00020	2,4-dienoyl-CoA reductase	2571042905	Acidiphilium sp. JA12-A1
2574114751	ACIDI_14c00080	ABC transporter	2571042905	Acidiphilium sp. JA12-A1
2574116357	ACIDI_56c00160	adenine-specific DNA-methyltransferase	2571042905	Acidiphilium sp. JA12-A1
2574114674	ACIDI_12c00040	ADP-ribosylglycohydrolase	2571042905	Acidiphilium sp. JA12-A1
2574114191	ACIDI_2c00100	arginine:ornithine antiporter / lysine permease	2571042905	Acidiphilium sp. JA12-A1
2574116931	ACIDI_71c00210	AsnC family protein	2571042905	Acidiphilium sp. JA12-A1
2574117069	ACIDI_77c00120	branched-chain amino acid transport system ATP-binding protein	2571042905	Acidiphilium sp. JA12-A1
2574117502	ACIDI_100c00040	conserved hypothetical protein	2571042905	Acidiphilium sp. JA12-A1
2574115190	ACIDI_24c00280	creatinine amidohydrolase	2571042905	Acidiphilium sp. JA12-A1
2574117323	ACIDI_92c00120	cysteine-rich protein	2571042905	Acidiphilium sp. JA12-A1
2574116874	ACIDI_69c00120	D-3-phosphoglycerate dehydrogenase	2571042905	Acidiphilium sp. JA12-A1
2574117974	ACIDI_173c00050	DDE domain-containing protein	2571042905	Acidiphilium sp. JA12-A1
2574116941	ACIDI_71c00310	drug resistance transporter, EmrB/QacA subfamily	2571042905	Acidiphilium sp. JA12-A1
2574117683	ACIDI_116c00110	F-type H+-transporting ATPase subunit beta	2571042905	Acidiphilium sp. JA12-A1
2574117503	ACIDI_100c00050	guanidinobutyrase	2571042905	Acidiphilium sp. JA12-A1
2574115627	ACIDI_37c00060	Helicase conserved C-terminal domain-containing protein	2571042905	Acidiphilium sp. JA12-A1
2574114963	ACIDI_17c00140	Helix-turn-helix	2571042905	Acidiphilium sp. JA12-A1
2574114562	ACIDI_6c00170	Helix-turn-helix domain-containing protein	2571042905	Acidiphilium sp. JA12-A1
2574115248	ACIDI_28c00050	hypothetical protein	2571042905	Acidiphilium sp. JA12-A1
2574116177	ACIDI_51c00100	hypothetical protein	2571042905	Acidiphilium sp. JA12-A1
2574116754	ACIDI_64c00010	hypothetical protein	2571042905	Acidiphilium sp. JA12-A1
2574115175	ACIDI_24c00130	hypothetical protein	2571042905	Acidiphilium sp. JA12-A1
2574116926	ACIDI_71c00160	hypothetical protein	2571042905	Acidiphilium sp. JA12-A1
2574117616	ACIDI_111c00010	hypothetical protein	2571042905	Acidiphilium sp. JA12-A1
2574114211	ACIDI_2c00300	hypothetical protein	2571042905	Acidiphilium sp. JA12-A1
2574115626	ACIDI_37c00050	hypothetical protein	2571042905	Acidiphilium sp. JA12-A1
2574116168	ACIDI_51c00010	MTH538 TIR-like domain (DUF1863)	2571042905	Acidiphilium sp. JA12-A1
2574117686	ACIDI_116c00140	N-ATPase, AtpR subunit	2571042905	Acidiphilium sp. JA12-A1
2574115189	ACIDI_24c00270	Permease for cytosine/purines, uracil, thiamine, allantoin	2571042905	Acidiphilium sp. JA12-A1
2574116755	ACIDI_64c00020	Permease of the drug/metabolite transporter (DMT) superfamily	2571042905	Acidiphilium sp. JA12-A1
2574116518	ACIDI_61c00110	phosphonoacetaldehyde hydrolase	2571042905	Acidiphilium sp. JA12-A1
2574116927	ACIDI_71c00170	Pimeloyl-ACP methyl ester carboxylesterase	2571042905	Acidiphilium sp. JA12-A1
2574116924	ACIDI_71c00140	Protein of unknown function (DUF2817)	2571042905	Acidiphilium sp. JA12-A1
2574114183	ACIDI_2c00020	putative transposase	2571042905	Acidiphilium sp. JA12-A1
2574116875	ACIDI_69c00130	RraA famliy	2571042905	Acidiphilium sp. JA12-A1
2574115250	ACIDI_28c00070	rusticyanin	2571042905	Acidiphilium sp. JA12-A1
2574116944	ACIDI_71c00340	Short-chain dehydrogenase	2571042905	Acidiphilium sp. JA12-A1
2574117249	ACIDI_86c00040	Site-specific recombinase XerD	2571042905	Acidiphilium sp. JA12-A1
2574115241	ACIDI_27c00060	type I restriction enzyme, S subunit	2571042905	Acidiphilium sp. JA12-A1
