# Supplementary material for: Insights into the Metabolism and Evolution of the Genus Acidiphilium, a Typical Acidophile in Acid Mine Drainage
Source: mSystems. 2020 Nov 17;5(6):e00867-20. doi: 10.1128/mSystems.00867-20 (PMC7677001; doi:10.1128/mSystems.00867-20)
Supplement: TABLE S5 [file mSystems.00867-20-st005.xlsx]

## Sheet: Sheet2
Supplementary Table S5: 16S rRNA amplicon sequencing datasets of acid mine drainage (AMD) samples collected from the Sequence Read Archive (SRA) database for identification of the associations between Acidiphilium and other microbes in AMD environments.
Accession	Sample
SRR1021676	Acid mine drainage
SRR1023681	Acid mine drainage
SRR1023682	Acid mine drainage
SRR1023683	Acid mine drainage
SRR1023684	Acid mine drainage
SRR1023685	Acid mine drainage
SRR1023686	Acid mine drainage
SRR1023687	Acid mine drainage
SRR1023688	Acid mine drainage
SRR1023689	Acid mine drainage
SRR1023698	Acid mine drainage
SRR1023699	Acid mine drainage
SRR1023700	Acid mine drainage
SRR1023702	Acid mine drainage
SRR1023703	Acid mine drainage
SRR1023704	Acid mine drainage
SRR1023705	Acid mine drainage
SRR1023706	Acid mine drainage
SRR1023707	Acid mine drainage
SRR1023708	Acid mine drainage
SRR1023709	Acid mine drainage
SRR1023710	Acid mine drainage
SRR1023711	Acid mine drainage
SRR1023712	Acid mine drainage
SRR1023713	Acid mine drainage
SRR1023714	Acid mine drainage
SRR1023715	Acid mine drainage
SRR1023716	Acid mine drainage
SRR1023717	Acid mine drainage
SRR1023718	Acid mine drainage
SRR1023719	Acid mine drainage
SRR1023720	Acid mine drainage
SRR1023721	Acid mine drainage
SRR1178540	Acid mine drainage
SRR1179196	Acid mine drainage
SRR1509958	Acid mine drainage
SRR1767864	Acid mine drainage
SRR1767865	Acid mine drainage
SRR1767866	Acid mine drainage
SRR1767868	Acid mine drainage
SRR1819761	Acid mine drainage
SRR2107221	Acid mine drainage
SRR2107222	Acid mine drainage
SRR2107223	Acid mine drainage
SRR2107224	Acid mine drainage
SRR2107225	Acid mine drainage
SRR2107226	Acid mine drainage
SRR2107227	Acid mine drainage
SRR2107228	Acid mine drainage
SRR2107229	Acid mine drainage
SRR2107230	Acid mine drainage
SRR2107231	Acid mine drainage
SRR2107232	Acid mine drainage
SRR2107233	Acid mine drainage
SRR2107234	Acid mine drainage
SRR2107235	Acid mine drainage
SRR2107236	Acid mine drainage
SRR2107237	Acid mine drainage
SRR2107238	Acid mine drainage
SRR2107239	Acid mine drainage
SRR2107240	Acid mine drainage
SRR2107241	Acid mine drainage
SRR2107242	Acid mine drainage
SRR2107243	Acid mine drainage
SRR2107244	Acid mine drainage
SRR2107245	Acid mine drainage
SRR2107246	Acid mine drainage
SRR2107247	Acid mine drainage
SRR2107248	Acid mine drainage
SRR2107249	Acid mine drainage
SRR2107250	Acid mine drainage
SRR2107251	Acid mine drainage
SRR2107252	Acid mine drainage
SRR2107253	Acid mine drainage
SRR2107254	Acid mine drainage
SRR2107255	Acid mine drainage
SRR2107256	Acid mine drainage
SRR2107257	Acid mine drainage
SRR2107258	Acid mine drainage
SRR2107261	Acid mine drainage
SRR2107262	Acid mine drainage
SRR2107263	Acid mine drainage
SRR2107264	Acid mine drainage
SRR2107265	Acid mine drainage
SRR2107266	Acid mine drainage
SRR2107267	Acid mine drainage
SRR2107268	Acid mine drainage
SRR2124105	Acid mine drainage
SRR2124107	Acid mine drainage
SRR2124108	Acid mine drainage
SRR2124110	Acid mine drainage
SRR2534139	Acid mine drainage
SRR2534140	Acid mine drainage
SRR2534141	Acid mine drainage
SRR3502529	Acid mine drainage
SRR3502530	Acid mine drainage
SRR3502531	Acid mine drainage
SRR3502532	Acid mine drainage
SRR3502533	Acid mine drainage
SRR3502534	Acid mine drainage
SRR3502535	Acid mine drainage
SRR6320594	Acid mine drainage
SRR6320602	Acid mine drainage
SRR6320796	Acid mine drainage
SRR6320797	Acid mine drainage
SRR6320800	Acid mine drainage
SRR6320884	Acid mine drainage
SRR6320885	Acid mine drainage
SRR6320919	Acid mine drainage
SRR6320920	Acid mine drainage
SRR6320921	Acid mine drainage
SRR6320922	Acid mine drainage
SRR6320923	Acid mine drainage
SRR6490435	Acid mine drainage
SRR6490436	Acid mine drainage
SRR6490437	Acid mine drainage
SRR6490438	Acid mine drainage
SRR6490439	Acid mine drainage
SRR6490440	Acid mine drainage
SRR6490441	Acid mine drainage
SRR6490442	Acid mine drainage
SRR6490443	Acid mine drainage
SRR6490444	Acid mine drainage
SRR6490445	Acid mine drainage
SRR6490446	Acid mine drainage
SRR6490447	Acid mine drainage
SRR6490448	Acid mine drainage
SRR6490449	Acid mine drainage
SRR6490450	Acid mine drainage
SRR6490451	Acid mine drainage
SRR6490452	Acid mine drainage
SRR6490453	Acid mine drainage
SRR6490454	Acid mine drainage
SRR6490455	Acid mine drainage
SRR6490456	Acid mine drainage
SRR6490457	Acid mine drainage
SRR6490458	Acid mine drainage
SRR6490459	Acid mine drainage
SRR6490460	Acid mine drainage
SRR6490461	Acid mine drainage
SRR6490462	Acid mine drainage
SRR6490463	Acid mine drainage
SRR6490464	Acid mine drainage
SRR6490465	Acid mine drainage
SRR6490466	Acid mine drainage
SRR6490467	Acid mine drainage
SRR6490468	Acid mine drainage
SRR6490469	Acid mine drainage
SRR6490470	Acid mine drainage
SRR6490471	Acid mine drainage
SRR6490472	Acid mine drainage
SRR6490473	Acid mine drainage
SRR6490474	Acid mine drainage
SRR6490475	Acid mine drainage
SRR6490476	Acid mine drainage
SRR7067083	Acid mine drainage
SRR7164698	Acid mine drainage
SRR7164700	Acid mine drainage
SRR7164701	Acid mine drainage
SRR7164702	Acid mine drainage
SRR7167167	Acid mine drainage
SRR7303028	Acid mine drainage
SRR7303206	Acid mine drainage
SRR7303207	Acid mine drainage
SRR7610891	Acid mine drainage
SRR7610892	Acid mine drainage
SRR7610893	Acid mine drainage
SRR7610895	Acid mine drainage
SRR7610896	Acid mine drainage
SRR7610897	Acid mine drainage
SRR7610898	Acid mine drainage
SRR7610899	Acid mine drainage
SRR7610900	Acid mine drainage
SRR7610901	Acid mine drainage
SRR7610902	Acid mine drainage
SRR7610903	Acid mine drainage
SRR7610904	Acid mine drainage
SRR7865998	Acid mine drainage
SRR7865999	Acid mine drainage
SRR7960081	Acid mine drainage
SRR7960082	Acid mine drainage
SRR7960083	Acid mine drainage
SRR7960084	Acid mine drainage
SRR7960085	Acid mine drainage
SRR7960086	Acid mine drainage
SRR7960087	Acid mine drainage
SRR7960088	Acid mine drainage
SRR7960089	Acid mine drainage
SRR7960090	Acid mine drainage
SRR7960091	Acid mine drainage
SRR7960092	Acid mine drainage
SRR8529672	Acid mine drainage
SRR8535678	Acid mine drainage
SRR8535679	Acid mine drainage
SRR8535680	Acid mine drainage
SRR8535681	Acid mine drainage
SRR8535690	Acid mine drainage
SRR8535694	Acid mine drainage
SRR8535695	Acid mine drainage
SRR8535702	Acid mine drainage
SRR8535703	Acid mine drainage
SRR8536146	Acid mine drainage
SRR8536148	Acid mine drainage
SRR8536154	Acid mine drainage
SRR8538917	Acid mine drainage
